# Supplementary material for: Transcriptome Analysis in Response to Infection of Xanthomonas oryzae pv. oryzicola Strains with Different Pathogenicity
Source: Int J Mol Sci. 2022 Dec 20;24(1):14. doi: 10.3390/ijms24010014 (PMC9820197; doi:10.3390/ijms24010014)
Supplement: Supplementary file 1 [file ijms-24-00014-s001.zip]

Archive with 1 entries (1 files):
- ijms-1927285-supplementary.xlsx
