# Supplementary material for: Transcriptome Analysis in Response to Infection of Xanthomonas oryzae pv. oryzicola Strains with Different Pathogenicity
Source: Int J Mol Sci. 2022 Dec 20;24(1):14. doi: 10.3390/ijms24010014 (PMC9820197; doi:10.3390/ijms24010014)
Supplement: Supplementary file 1 [file ijms-24-00014-s001.zip › ijms-1927285-supplementary.xlsx]

## Sheet:  S1
Supplemental Table S1. RNA sequencing data quality and mapping information.
Sample Name	Base(Mb)	Q20 rate %	Q30 rate %	GC rate %	Total-Mapped Reads	Uniq-Mapped Reads(%)	Multi-Mapped Reads(%)
WT-12hpi-1	6891221141	97.87	94.01	52.12	23070606	19920530(86.35%)	933877(4.05%)
WT-12hpi-2	7198190139	97.66	93.54	52.5	24063632	20712238(86.07%)	975318(4.05%)
WT-12hpi-3	6770372557	97.88	94.09	52.94	22655988	19284167(85.12%)	1014831(4.48%)
WT-24hpi-1	7068587693	97.84	93.98	55.01	23650215	20641682(87.28%)	1007414(4.26%)
WT-24hpi-2	7141298148	97.84	93.99	54.75	23891620	20803102(87.07%)	962362(4.03%)
WT-24hpi-3	6693395061	97.73	93.73	54.77	22388599	19347129(86.42%)	1053915(4.71%)
WT-48hpi-1	6902532966	97.87	94.04	53.93	23092926	19828845(85.87%)	1171016(5.07%)
WT-48hpi-2	6883542857	97.94	94.21	53.3	23025171	19987652(86.81%)	921653(4.00%)
WT-48hpi-3	6691522074	97.86	94.07	53.99	22397097	19315110(86.24%)	1015235(4.53%)
MT-12hpi-1	7259779394	98.08	94.5	51.71	24284594	20855785(85.88%)	1125372(4.63%)
MT-12hpi-2	6919124216	97.99	94.31	52.52	23153139	19990054(86.34%)	955750(4.13%)
MT-12hpi-3	6987057091	97.96	94.25	52.43	23390998	20171386(86.24%)	1034502(4.42%)
MT-24hpi-1	6740159330	97.97	94.28	55.29	22569486	19564615(86.69%)	1052294(4.66%)
MT-24hpi-2	7030781888	97.91	94.15	54.77	23530620	20306225(86.30%)	1211935(5.15%)
MT-24hpi-3	6866809192	97.99	94.37	55.07	22971850	19905335(86.65%)	1034553(4.50%)
MT-48hpi-1	7053776032	98.01	94.37	53.33	23606047	20364070(86.27%)	1145402(4.85%)
MT-48hpi-2	6850204773	97.86	94.02	53.9	22914109	19773997(86.30%)	1079422(4.71%)
MT-48hpi-3	6958656218	97.9	94.09	53.38	23267710	19965335(85.81%)	1152535(4.95%)
H2O-12hpi-1	7073951399	97.89	94.05	52.19	23667041	20305055(85.79%)	1059596(4.48%)
H2O-12hpi-2	7089607851	98.06	94.46	52.41	23715087	20470803(86.32%)	951778(4.01%)
H2O-12hpi-3	7062297937	98.01	94.35	52.48	23620353	20463693(86.64%)	889934(3.77%)
H2O-24hpi-1	6765968610	98.01	94.39	54.57	22652212	19636760(86.69%)	1109985(4.90%)
H2O-24hpi-2	6846374872	97.67	93.6	55.6	22875895	19759468(86.38%)	1097105(4.80%)
H2O-24hpi-3	7200469595	97.95	94.24	54.37	24094763	21129173(87.69%)	872113(3.62%)
H2O-48hpi-1	6708385887	97.81	93.95	53.93	22457654	19325929(86.05%)	1103520(4.91%)
H2O-48hpi-2	6802952905	97.93	94.21	54.06	22761401	19628219(86.23%)	1091140(4.79%)
H2O-48hpi-3	7168202261	98.01	94.34	52.77	23976368	20801401(86.76%)	1146240(4.78%)

## Sheet: S2
Supplemental Table S2. WT-vs-MT differential expression information table of all DEGs.
GeneID	Length	MT-12hpi-1-expression	MT-12hpi-2-expression	MT-12hpi-3-expression	WT-12hpi-1-expression	WT-12hpi-2-expression	WT-12hpi-3-expression	12hpi-logFC	12hpi-Pvalue	12hpi-FDR	MT-24hpi-1-expression	MT-24hpi-2-expression	MT-24hpi-3-expression	WT-24hpi-1-expression	WT-24hpi-2-expression	WT-24hpi-3-expression	24hpi-logFC	24hpi-Pvalue	24hpi-FDR	MT-48hpi-1-expression	MT-48hpi-2-expression	MT-48hpi-3-expression	WT-48hpi-1-expression	WT-48hpi-2-expression	WT-48hpi-3-expression	48hpi-logFC	48hpi-Pvalue	48hpi-FDR	Gene annotation
Os10g0113201	731	0	0	0	0	25.31	18.4	9.73702	5.26006e-28	4.55521e-25	--	--	--	--	--	--	--	--	--	--	--	--	--	--	--	--	--	--	Hypothetical gene
Os01g0719300	2806	0.11	0.14	0.05	4.48	7.15	3.15	5.62065	1.61189e-26	6.9795e-24	0.31	0.04	0.22	4.04	8.57	8.08	4.89434	7.53689e-24	1.5526e-21	0.11	0.09	0.14	13.85	11.15	12.61	5.89058	2.87919e-29	1.00196e-26	sulphate transporter, OsSULTR3; 6;,Transcriptional activator-like effectors (Tales) secreted by Xanthomonas oryzae PV. Oryzae can recognize and bind effector-binding elements, EBEs) in the promoter region of the host infected gene through its intermediate repeat region, and activate the transcription expression of the infected gene, which makes the host infected. Sulfate transporter gene OsSULRT3…
Os10g0565200	942	1.49	1.56	0.47	0.19	30.52	64.82	4.61271	6.6328e-23	1.91467e-20	--	--	--	--	--	--	--	--	--	0	0.18	0	0	0	2.29	2.58937	0.00390283	0.0116084	beta-amylase, putative, expressed
Os11g0379251	1122	0	0	0	0	4.33	10.32	9.0063	2.21614e-22	4.79795e-20	--	--	--	--	--	--	--	--	--	0.25	2.92	0.1	10.16	2.76	5.96	1.63001	0.000221005	0.000937926	Similar to calmodulin binding protein.
MSTRG.29221	1886	1.44	2.26	1.72	0	0	0	-8.71537	2.78769e-20	4.82827e-18	--	--	--	--	--	--	--	--	--	0.31	0.5	0.88	0	0	0	-7.46304	2.23985e-11	3.24778e-10	Predictive gene
Os12g0111800	1142	12.19	22.71	2.85	0.35	0.93	0.5	-4.36224	1.79569e-19	2.59178e-17	--	--	--	--	--	--	--	--	--	0.07	0.27	0.94	1.42	3.06	1.95	1.52825	0.00219889	0.00683225	peroxidase precursor, putative, expressed
Os11g0112200	1140	40.98	52.9	26.07	2.69	3.75	1.65	-3.8943	3.95684e-19	4.89518e-17	--	--	--	--	--	--	--	--	--	--	--	--	--	--	--	--	--	--	peroxidase precursor, putative, expressed
Os05g0145500	2073	1.55	2.09	0	0	0	0	-8.19364	1.04584e-16	1.13212e-14	--	--	--	--	--	--	--	--	--	--	--	--	--	--	--	--	--	--	CRS1/YhbY domain containing protein, putative, expressed
Os04g0407350	1416	0	0	0.24	0	1.7	9	5.27404	1.46204e-16	1.40681e-14	--	--	--	--	--	--	--	--	--	--	--	--	--	--	--	--	--	--	Hypothetical protein.
Os06g0543500	1283	5.82	0	0	0	0	0	-8.03663	9.96045e-16	8.62575e-14	--	--	--	--	--	--	--	--	--	--	--	--	--	--	--	--	--	--	Hypothetical protein
Os02g0110101	1569	0	0.55	0.64	0	5.73	13.91	3.84175	1.96314e-15	1.54553e-13	--	--	--	--	--	--	--	--	--	--	--	--	--	--	--	--	--	--	Hypothetical gene
Os02g0191650	2349	0	0	0	0	0	2.57	7.7334	6.00684e-14	4.33494e-12	0	0	2.41	0	0	0	-7.99621	2.36233e-15	8.11065e-14	--	--	--	--	--	--	--	--	--	Hypothetical gene
Os01g0950866	892	0	0	14.53	0.02	0	1.39	-3.73407	4.05589e-13	2.70185e-11	--	--	--	--	--	--	--	--	--	0	0	0	13.77	0	2.8	8.54625	1.90187e-16	9.45503e-15	proline synthetase co-transcribed bacterial homolog protein, putative, expressed
Os07g0178950	2363	0	0	0	1.65	0	0.39	7.58474	4.52715e-13	2.80037e-11	--	--	--	--	--	--	--	--	--	--	--	--	--	--	--	--	--	--	Hypothetical protein.
Os02g0195533	681	0.33	0	0	0	2.9	13.04	5.28532	5.59901e-13	3.23249e-11	--	--	--	--	--	--	--	--	--	--	--	--	--	--	--	--	--	--	Hypothetical protein.
Os10g0569400	631	69.3	51.15	77.84	8.33	14.59	3.15	-2.97369	1.31789e-12	7.1331e-11	--	--	--	--	--	--	--	--	--	--	--	--	--	--	--	--	--	--	RALFL26 - Rapid ALkalinization Factor RALF family protein precursor, expressed
Os04g0581000	1361	0.26	0.27	0.21	2.57	4.96	2.32	3.66307	1.57713e-12	7.94917e-11	0.37	0.46	0.11	6.04	14.96	11.57	4.78299	1.35854e-21	1.3993e-19	1.04	1.3	1.96	24.58	25.95	21.81	3.19104	1.30186e-13	3.48497e-12	naringenin,2-oxoglutarate 3-dioxygenase, putative, expressed
Os09g0471150	675	8.89	5.1	0	0	0	0.39	-5.25414	1.65225e-12	7.94917e-11	--	--	--	--	--	--	--	--	--	--	--	--	--	--	--	--	--	--	Hypothetical gene
Os04g0651000	1364	22.74	33.85	23.58	4.2	4.26	3.22	-2.84146	5.38242e-12	2.45325e-10	--	--	--	--	--	--	--	--	--	--	--	--	--	--	--	--	--	--	peroxidase precursor, putative, expressed
Os06g0102725	2045	2.04	0	0	0	0	0	-7.37578	6.96717e-12	2.87313e-10	--	--	--	--	--	--	--	--	--	--	--	--	--	--	--	--	--	--	Hypothetical protein
Os12g0639150	451	0	0	0	0	4.83	21.79	7.37299	6.96717e-12	2.87313e-10	--	--	--	--	--	--	--	--	--	--	--	--	--	--	--	--	--	--	Hypothetical protein.
Os05g0318100	1965	0.12	1.89	0	0	0	0	-7.26092	3.02119e-11	1.18925e-09	--	--	--	--	--	--	--	--	--	--	--	--	--	--	--	--	--	--	tyrosine protein kinase domain containing protein, putative, expressed
Os06g0215000	1594	0	0	0	0	0.3	2.46	7.22191	4.08749e-11	1.53903e-09	--	--	--	--	--	--	--	--	--	--	--	--	--	--	--	--	--	--	Hypothetical protein.
Os01g0963000	1277	73.92	128.48	13.67	8.08	7	21.12	-2.64379	4.5775e-11	1.65171e-09	--	--	--	--	--	--	--	--	--	0.17	0.47	3.62	4.7	6.89	7.02	1.44702	0.000375474	0.00148445	peroxidase precursor, putative, expressed
Os11g0115375	349	0	65.23	151.1	109.1	735.95	843.28	2.682	5.66216e-11	1.96137e-09	--	--	--	--	--	--	--	--	--	--	--	--	--	--	--	--	--	--	Hypothetical protein.
Os03g0277700	1150	10.98	18.41	3.63	1.64	1.32	1.7	-2.84006	6.55561e-11	2.18352e-09	--	--	--	--	--	--	--	--	--	--	--	--	--	--	--	--	--	--	cysteine-rich repeat secretory protein 55 precursor, putative, expressed
Os03g0171700	806	0	0	0	2.31	2.35	1.44	7.15757	7.55236e-11	2.42235e-09	0	0	0	1.48	3.1	3.53	7.4906	1.31141e-12	2.70151e-11	0	0	0	4.08	4.33	4.22	7.84369	4.04112e-12	7.03155e-11	BRASSINOSTEROID UPREGULATED 1-LIKE1; bHLH protein; basic helix-loop-helix (bHLH) transcriptional factor subfamily 16. OsbHLH153; OsBUL2; qFLA3b. Brassinolide acts on the downstream of OsBRI1 in the signal pathway, and has a conservative function in regulating the included angle between flag leaves of rice.
Os06g0521500	1319	16.11	28.19	3.19	2.05	0.66	5.22	-2.67085	1.23691e-10	3.82559e-09	--	--	--	--	--	--	--	--	--	--	--	--	--	--	--	--	--	--	peroxidase precursor, putative, expressed
Os07g0191401	1767	0	1.68	0	0	5.75	6.49	2.83902	1.7634e-10	5.26589e-09	0	0.62	0.8	1.86	1.71	0.55	1.23385	0.00819238	0.0137206	--	--	--	--	--	--	--	--	--	Hypothetical protein.
Os03g0334951	1344	2.78	0	0	0	0	0	-7.08998	1.94369e-10	5.61079e-09	--	--	--	--	--	--	--	--	--	0	0	0	0	1.44	0	5.77491	0.000117016	0.000535812	Hypothetical protein
Os06g0142625	1430	0	0	0	0	1.24	1.33	7.03993	2.6818e-10	7.49175e-09	--	--	--	--	--	--	--	--	--	--	--	--	--	--	--	--	--	--	Hypothetical protein.
Os08g0460000	938	50.89	24.78	4.5	3.74	4.6	5.12	-2.57188	4.8329e-10	1.3079e-08	--	--	--	--	--	--	--	--	--	--	--	--	--	--	--	--	--	--	germin-like protein1, OsGLP1
Os04g0609000	1272	0.28	1.21	1.06	0	0	0	-6.94704	7.19683e-10	1.88862e-08	--	--	--	--	--	--	--	--	--	--	--	--	--	--	--	--	--	--	Hypothetical protein
Os06g0231400	1871	0	0	0	0	1.52	0	6.91394	1.00756e-09	2.56631e-08	--	--	--	--	--	--	--	--	--	--	--	--	--	--	--	--	--	--	Pentatricopeptide repeat domain containing protein.
Os06g0522300	1329	1.86	4.1	0.28	0.06	0.11	0.47	-3.32228	1.24322e-09	3.07608e-08	--	--	--	--	--	--	--	--	--	--	--	--	--	--	--	--	--	--	peroxidase precursor, putative, expressed
Os01g0343780	477	0	7.94	7.42	0.02	42.72	72.99	2.72159	1.61882e-09	3.89416e-08	--	--	--	--	--	--	--	--	--	--	--	--	--	--	--	--	--	--	Hypothetical gene
Os02g0203300	1518	0	0.1	0	0.45	1.15	1.19	4.61057	2.14961e-09	5.03126e-08	--	--	--	--	--	--	--	--	--	--	--	--	--	--	--	--	--	--	UDP-glucoronosyl and UDP-glucosyl transferase domain containing protein, expressed
Os01g0795400	2889	1.58	3.68	0.78	0.34	0.15	0.51	-2.669	2.86668e-09	6.53302e-08	--	--	--	--	--	--	--	--	--	--	--	--	--	--	--	--	--	--	OsSub9 - Putative Subtilisin homologue, expressed
Os04g0382250	1775	1.57	0	0	0	0	0	-6.76502	5.75199e-09	1.24531e-07	--	--	--	--	--	--	--	--	--	--	--	--	--	--	--	--	--	--	Hypothetical gene
Os02g0167000	1119	0	0	0	0	2.61	0	6.73319	5.75199e-09	1.24531e-07	--	--	--	--	--	--	--	--	--	0	0	0.36	5.49	1.55	0	3.54431	3.98226e-09	3.9595e-08	biotin--protein ligase, putative, expressed
Os12g0576700	2018	22.67	25.47	4.36	4.11	0.81	6.13	-2.33257	6.01957e-09	1.27145e-07	--	--	--	--	--	--	--	--	--	--	--	--	--	--	--	--	--	--	nucleotide pyrophosphatase/phosphodiesterase, putative, expressed
Os03g0314500	2128.5	1.49	2.06	0.19	0.18	0.04	0.29	-2.96672	6.90187e-09	1.4231e-07	--	--	--	--	--	--	--	--	--	--	--	--	--	--	--	--	--	--	WD40-like Beta Propeller Repeat family protein, expressed
Os04g0208200	1347	0.52	1.14	2.94	0.33	0.16	0	-3.32504	7.88227e-09	1.54138e-07	--	--	--	--	--	--	--	--	--	--	--	--	--	--	--	--	--	--	vignain precursor, putative, expressed
Os02g0696200	492	0	0	0	0	0	13.79	6.73398	8.25286e-09	1.54138e-07	--	--	--	--	--	--	--	--	--	--	--	--	--	--	--	--	--	--	Hypothetical protein.
Os03g0275950	2599	0	0	0	0.97	0	0	6.7275	8.25286e-09	1.54138e-07	--	--	--	--	--	--	--	--	--	--	--	--	--	--	--	--	--	--	Hypothetical protein.
Os03g0792850	1066	1.75	0	1.07	0	0	0	-6.71609	8.25286e-09	1.54138e-07	--	--	--	--	--	--	--	--	--	--	--	--	--	--	--	--	--	--	Conserved hypothetical protein.
Os01g0627916	1665	0	0.03	0.13	0.13	0.93	2.15	3.99655	8.36545e-09	1.54138e-07	--	--	--	--	--	--	--	--	--	--	--	--	--	--	--	--	--	--	Hypothetical protein.
Os04g0578000	2112	17.21	18.59	3.04	2.56	1.11	4.59	-2.30861	1.0141e-08	1.8296e-07	--	--	--	--	--	--	--	--	--	--	--	--	--	--	--	--	--	--	aminocyclopropane-1-carboxylate synthase gene. OsACS2；Ethylene biosynthesis and its by-product cyanide are very important to rice blast resistance with hypersensitivity in rice seedlings. In addition, induced expression of OsACS2 and OsACO7 genes is also effective to rice blast resistance (Iwai ET al., 2006).
Os10g0575100	2367	1.65	2.01	0	0	0	0.54	-2.81477	1.20768e-08	2.13438e-07	0	0.44	0	0	0	0	-5.74366	3.43885e-05	0.000122138	0	0	0	0.58	0	0	5.52636	0.000442752	0.00167476	MYC2 transcription factor
MSTRG.14485	436	99.47	17.36	20.16	0	0	29.47	-2.44173	1.39706e-08	2.41972e-07	--	--	--	--	--	--	--	--	--	--	--	--	--	--	--	--	--	--	Predictive gene
Os07g0529000	2091	0.61	0.57	0.29	3.46	3.33	1.7	2.50661	1.52534e-08	2.59009e-07	--	--	--	--	--	--	--	--	--	3.53	2.9	2.52	15.94	12.96	15.21	1.25769	0.00144161	0.00482385	isocitrate lyase, putative, expressed
Os02g0186100	1800	1.06	0.83	1.74	4.97	10.56	4.31	2.36431	2.07063e-08	3.4484e-07	--	--	--	--	--	--	--	--	--	--	--	--	--	--	--	--	--	--	cytochrome P450, putative, expressed
MSTRG.5839	498	16.51	14.64	17.8	3.56	3.82	0.34	-2.7063	2.3835e-08	3.89455e-07	6	5.09	9.23	2.45	5.65	3.81	-1.04323	0.0262406	0.0403401	--	--	--	--	--	--	--	--	--	Predictive gene
Os11g0559600	2431	7	1.57	0.32	0.33	0.52	0.9	-2.37735	3.62522e-08	5.6609e-07	--	--	--	--	--	--	--	--	--	--	--	--	--	--	--	--	--	--	expressed protein
Os01g0834125	1311	0	0	0	0.53	0.89	0.59	6.55548	3.66063e-08	5.6609e-07	--	--	--	--	--	--	--	--	--	--	--	--	--	--	--	--	--	--	Hypothetical protein.
Os06g0264750	582	0	0	0	0.58	2.36	4.58	6.55365	3.66063e-08	5.6609e-07	--	--	--	--	--	--	--	--	--	--	--	--	--	--	--	--	--	--	Conserved hypothetical protein.
Os04g0469300	634	28.3	27.05	6.8	4.74	2.41	5.34	-2.35892	4.54283e-08	6.90192e-07	--	--	--	--	--	--	--	--	--	--	--	--	--	--	--	--	--	--	heavy metal transport/detoxification protein, putative, expressed
Os07g0123700	2406	0.92	0	0	0	0	0	-6.55013	5.37655e-08	8.02775e-07	--	--	--	--	--	--	--	--	--	--	--	--	--	--	--	--	--	--	WD domain, G-beta repeat domain containing protein, expressed
MSTRG.6338	3602.78	0.23	0.55	0.74	3.58	2.38	2.2	2.296	6.07979e-08	8.92389e-07	--	--	--	--	--	--	--	--	--	--	--	--	--	--	--	--	--	--	Predictive gene
MSTRG.9080	415	8.52	10.7	0.99	0	0	0.52	-4.93454	7.47759e-08	1.07927e-06	--	--	--	--	--	--	--	--	--	--	--	--	--	--	--	--	--	--	Predictive gene
Os09g0255101	1065	0	0	0	0	2.16	0.27	6.46739	7.93681e-08	1.12677e-06	--	--	--	--	--	--	--	--	--	0	0.59	0	2.73	0	4.61	2.67589	5.40042e-06	3.18533e-05	Predictive gene
Os10g0576600	1202	28.25	43.36	8.79	7.15	5.15	6.37	-2.11859	1.15977e-07	1.61994e-06	--	--	--	--	--	--	--	--	--	--	--	--	--	--	--	--	--	--	expressed protein
Os04g0581451	1200	0	0	0	0.98	0	1.13	6.37978	1.75693e-07	2.41508e-06	--	--	--	--	--	--	--	--	--	--	--	--	--	--	--	--	--	--	Hypothetical protein.
Os05g0550600	579	0.6	2.92	0.42	5.9	3.31	17.3	2.57886	2.12529e-07	2.87578e-06	9.1	1.39	19.64	4.02	2.55	1.04	-2.15217	3.7406e-06	1.97581e-05	--	--	--	--	--	--	--	--	--	LTPL153 - Protease inhibitor/seed storage/LTP family protein precursor, expressed
Os07g0643400	1171	0	0	0	1.99	0	0	6.34949	2.63539e-07	3.51115e-06	3.65	0	0	0	0	0	-7.36261	1.24209e-11	1.79529e-10	--	--	--	--	--	--	--	--	--	gibberellin receptor GID1L2, putative, expressed
Os02g0191800	636	0	0	0.52	0.17	1.54	8.42	3.92033	2.72999e-07	3.58208e-06	--	--	--	--	--	--	--	--	--	--	--	--	--	--	--	--	--	--	expressed protein
MSTRG.25977	299	94.77	103.34	9.54	20.35	0	16.47	-2.55331	2.95579e-07	3.82046e-06	--	--	--	--	--	--	--	--	--	--	--	--	--	--	--	--	--	--	Predictive gene
Os01g0940800	1244	87.16	95.55	60.9	20.18	24.9	18.04	-1.99216	3.35556e-07	4.27341e-06	--	--	--	--	--	--	--	--	--	--	--	--	--	--	--	--	--	--	glycosyl hydrolases family 17, putative, expressed
Os10g0370500	1814	34.82	38.35	20.63	10.49	7.84	5.61	-1.99727	3.79344e-07	4.76104e-06	--	--	--	--	--	--	--	--	--	0.36	0.52	1.26	2.43	2.63	2.54	1.00382	0.0213508	0.0492356	cellulase, putative, expressed
Os02g0149750	1983	0.52	0	0.41	0	0	0	-6.29059	3.97542e-07	4.91816e-06	--	--	--	--	--	--	--	--	--	--	--	--	--	--	--	--	--	--	Hypothetical gene
Os01g0203900	1882	0	0	0.59	0.86	1.74	1.78	2.73272	4.45375e-07	5.35852e-06	--	--	--	--	--	--	--	--	--	--	--	--	--	--	--	--	--	--	Hypothetical protein.
Os09g0353200	1767	1.19	1.71	0.31	0.28	0	0.2	-2.76703	4.46294e-07	5.35852e-06	--	--	--	--	--	--	--	--	--	--	--	--	--	--	--	--	--	--	expressed protein
Os07g0115300	1601	14.58	10.02	3.46	2.09	1.8	3.09	-2.0554	4.517e-07	5.35852e-06	--	--	--	--	--	--	--	--	--	--	--	--	--	--	--	--	--	--	peroxidase precursor, putative, expressed
Os03g0815332	366	0	3.87	4.61	13	20.66	34.37	2.86336	4.62319e-07	5.41038e-06	--	--	--	--	--	--	--	--	--	--	--	--	--	--	--	--	--	--	Conserved hypothetical protein.
Os01g0793600	426	0	3.19	9.19	14.08	35.97	25	2.45208	4.93896e-07	5.70285e-06	--	--	--	--	--	--	--	--	--	--	--	--	--	--	--	--	--	--	expressed protein
Os08g0543100	3576	0	0.51	0	0	0	0	-6.26604	6.03167e-07	6.44868e-06	--	--	--	--	--	--	--	--	--	--	--	--	--	--	--	--	--	--	disease resistance RPP13-like protein 1, putative, expressed
Os05g0551900	2363	0	0	0	0	0.58	0.17	6.2557	6.03167e-07	6.44868e-06	0	0	1.44	0	0	0	-7.28694	3.02119e-11	3.66097e-10	0	1.67	0	0	0	0	-7.85834	2.08875e-13	5.19204e-12	chloroplastic group IIA intron splicing facilitator CRS1, chloroplast precursor, putative, expressed
Os11g0556400	1929	0.5	0	0.42	0	0	0	-6.24155	6.03167e-07	6.44868e-06	--	--	--	--	--	--	--	--	--	--	--	--	--	--	--	--	--	--	protein kinase domain containing protein, expressed
Os07g0133601	1527	0	0	0	0	1.24	0	6.23434	6.03167e-07	6.44868e-06	--	--	--	--	--	--	--	--	--	--	--	--	--	--	--	--	--	--	Hypothetical protein.
MSTRG.3500	896	0	0	0	0.98	0.95	0.81	6.23192	6.03167e-07	6.44868e-06	0	0	0	0.45	1.45	1.73	6.57317	2.50464e-08	2.06382e-07	0	0	0	1.34	1.64	0.99	6.43455	1.97123e-06	1.24725e-05	Predictive gene
Os05g0353450	2753	0.24	0	0.36	0	0	0	-6.21405	6.03167e-07	6.44868e-06	0.36	0	0	0	0	0	-5.57411	9.15502e-05	0.000281483	--	--	--	--	--	--	--	--	--	Hypothetical gene
Os01g0256500	805	26.45	77.7	130.54	79.75	422.4	547.12	1.93511	6.37757e-07	6.73534e-06	--	--	--	--	--	--	--	--	--	--	--	--	--	--	--	--	--	--	expressed protein
Os05g0384300	1596	0.63	1.36	0	0	0	0.19	-3.40122	6.91425e-07	7.21414e-06	--	--	--	--	--	--	--	--	--	--	--	--	--	--	--	--	--	--	aspartyl protease family protein, putative, expressed
Os12g0568700	675	0	0.15	1.08	1.41	4.27	6.54	3.09226	7.79542e-07	8.03671e-06	--	--	--	--	--	--	--	--	--	--	--	--	--	--	--	--	--	--	membrane associated DUF588 domain containing protein, putative, expressed
Os12g0117500	1800	0	0	0	0	0.96	0	6.17937	9.20624e-07	9.37953e-06	--	--	--	--	--	--	--	--	--	--	--	--	--	--	--	--	--	--	Hypothetical protein.
Os12g0115150	349	0	142.22	173.71	120.96	584.85	717.01	1.93431	1.0713e-06	1.07877e-05	--	--	--	--	--	--	--	--	--	--	--	--	--	--	--	--	--	--	Hypothetical gene
Os09g0520500	745	1.37	0.65	0.26	1.58	1.66	11.38	2.46178	1.08674e-06	1.08174e-05	--	--	--	--	--	--	--	--	--	--	--	--	--	--	--	--	--	--	LITTLE ZIPPER family gene. OsZPR3
Os08g0397250	1906	2.72	1.8	0	0.82	0	0	-2.40547	1.25084e-06	1.23094e-05	--	--	--	--	--	--	--	--	--	0.76	0	1.74	0	0.27	0	-3.90372	4.6837e-11	6.51971e-10	Hypothetical gene
Os10g0561250	1643	0	0	0	0	0	1.23	6.13978	1.41382e-06	1.37569e-05	--	--	--	--	--	--	--	--	--	0	0	0	0	0	1.26	5.8871	7.59516e-05	0.00037227	Hypothetical protein.
Os02g0799700	893	1.86	5.8	14.35	5.6	43	50.72	1.93486	1.4975e-06	1.44093e-05	--	--	--	--	--	--	--	--	--	--	--	--	--	--	--	--	--	--	serine-rich protein, putative, expressed
Os06g0218900	1321	6.17	7.37	0.95	1.25	0.38	2	-2.05706	1.75191e-06	1.6672e-05	--	--	--	--	--	--	--	--	--	--	--	--	--	--	--	--	--	--	LMBR1 integral membrane protein, putative, expressed
Os06g0676801	1837	0	0.25	0.61	0	0	0	-6.06302	2.18499e-06	2.01298e-05	--	--	--	--	--	--	--	--	--	--	--	--	--	--	--	--	--	--	Hypothetical gene
Os03g0799050	502	0	0	0	0	6.82	0	6.06289	2.18499e-06	2.01298e-05	--	--	--	--	--	--	--	--	--	--	--	--	--	--	--	--	--	--	Hypothetical protein.
Os04g0578833	1705	0	0	0.89	0	0	0	-6.04979	2.18499e-06	2.01298e-05	--	--	--	--	--	--	--	--	--	--	--	--	--	--	--	--	--	--	Hypothetical gene
Os11g0225000	688	3.3	5.21	0.75	0.6	0.15	0.47	-2.91148	2.25848e-06	2.05878e-05	--	--	--	--	--	--	--	--	--	--	--	--	--	--	--	--	--	--	cysteine-rich receptor-like protein kinase 21 precursor, putative, expressed
Os07g0537600	2261	7.31	7.96	1.85	1.65	0.85	2.26	-1.90636	2.56183e-06	2.31098e-05	--	--	--	--	--	--	--	--	--	--	--	--	--	--	--	--	--	--	TKL_IRAK_DUF26-lc.13-DUF26kinases have homology to DUF26 containing loci, expressed
Os11g0594800	665	0	0	0.16	0.32	3.92	0.34	4.42552	2.89893e-06	2.58812e-05	--	--	--	--	--	--	--	--	--	--	--	--	--	--	--	--	--	--	DUF538 domain containing protein, putative, expressed
Os11g0109633	1476	0	0	0.1	0.74	0.95	0.17	4.00286	3.32891e-06	2.94167e-05	--	--	--	--	--	--	--	--	--	--	--	--	--	--	--	--	--	--	SAG20, putative, expressed
MSTRG.5779	847.11	37.73	39.9	16.64	11.71	4.47	11.27	-1.85351	3.3921e-06	2.94342e-05	--	--	--	--	--	--	--	--	--	--	--	--	--	--	--	--	--	--	Hypothetical gene
Os07g0549150	872	0	0	0	2.41	0	0	6.02886	3.39887e-06	2.94342e-05	--	--	--	--	--	--	--	--	--	--	--	--	--	--	--	--	--	--	Hypothetical protein.
Os11g0208651	2497	0.82	0.98	0.65	0.21	0.13	0.14	-2.42373	3.60992e-06	3.09523e-05	--	--	--	--	--	--	--	--	--	0.03	0.1	0.08	0.62	0.31	0.11	1.47843	0.0213637	0.0492356	Hypothetical gene
Os03g0411300	821	1.06	2.1	2.32	2.29	8.92	14.57	2.05851	4.25895e-06	3.61593e-05	--	--	--	--	--	--	--	--	--	--	--	--	--	--	--	--	--	--	EF hand family protein, expressed
Os07g0147500	620	149.24	34.78	236.09	501.26	673.28	422.69	1.76759	4.79557e-06	4.032e-05	--	--	--	--	--	--	--	--	--	--	--	--	--	--	--	--	--	--	photosystem II 10 kDa polypeptide, chloroplast precursor, putative, expressed
Os03g0723400	947	0.09	0	0.35	1.08	2.44	0.94	3.19325	4.89253e-06	4.03729e-05	--	--	--	--	--	--	--	--	--	--	--	--	--	--	--	--	--	--	expressed protein
Os06g0557200	599	6.77	0.14	1.22	0.06	0.77	0	-3.29403	4.8951e-06	4.03729e-05	--	--	--	--	--	--	--	--	--	--	--	--	--	--	--	--	--	--	Hypothetical gene
Os01g0798200	621	0	0	0	0	0.4	4.4	5.99439	5.32276e-06	4.30795e-05	0.53	0.27	6.47	0	1.03	0	-2.99332	8.74672e-06	4.00405e-05	--	--	--	--	--	--	--	--	--	Conserved hypothetical protein.
Os08g0446750	757	0	0	0	0	0.2	3.08	5.99439	5.32276e-06	4.30795e-05	--	--	--	--	--	--	--	--	--	--	--	--	--	--	--	--	--	--	Hypothetical protein.
Os06g0174700	1662	0.04	0.21	0.08	0.77	0.62	1.14	2.77031	5.74314e-06	4.60515e-05	--	--	--	--	--	--	--	--	--	--	--	--	--	--	--	--	--	--	Hypothetical protein.
Os09g0328600	1063	0.94	1.87	0.08	0.08	0	0.16	-3.53807	6.37498e-06	5.06489e-05	--	--	--	--	--	--	--	--	--	--	--	--	--	--	--	--	--	--	expressed protein
Os12g0576732	2192	2.32	1.04	0.34	0.83	0	0	-2.17492	6.72285e-06	5.29272e-05	--	--	--	--	--	--	--	--	--	--	--	--	--	--	--	--	--	--	Hypothetical gene
Os06g0678500	375	2.64	2.7	24.81	19.55	67.79	60.02	2.06592	7.50618e-06	5.85617e-05	--	--	--	--	--	--	--	--	--	--	--	--	--	--	--	--	--	--	expressed protein
Os02g0185900	1578	0.09	0.18	0.18	0.84	1.58	0.52	2.6436	8.77369e-06	6.78394e-05	--	--	--	--	--	--	--	--	--	--	--	--	--	--	--	--	--	--	cytochrome P450 71D10, putative, expressed
Os07g0525900	1197	1.1	1.18	0.24	0	0.25	0	-3.22466	8.98648e-06	6.88698e-05	--	--	--	--	--	--	--	--	--	--	--	--	--	--	--	--	--	--	chalcone and stilbene synthases, putative, expressed
Os11g0691100	1062	3.21	2.69	3.22	0.35	1.35	0.43	-2.16676	9.33627e-06	7.09229e-05	--	--	--	--	--	--	--	--	--	--	--	--	--	--	--	--	--	--	wall-associated receptor kinase-like 4 precursor, putative, expressed
Os01g0731100	1128	57.37	118.56	16.15	17.45	14.1	28.73	-1.71225	1.03128e-05	7.71088e-05	--	--	--	--	--	--	--	--	--	--	--	--	--	--	--	--	--	--	pathogen-related protein, putative, expressed
Os09g0538000	1173	4.46	6.41	34.04	61.36	67.86	43.89	1.72081	1.03287e-05	7.71088e-05	2.37	5.78	2.37	3.3	12.26	27.91	1.68405	3.04398e-05	0.000116122	--	--	--	--	--	--	--	--	--	ribonuclease T2 family domain containing protein, expressed
Os06g0542100	549	0.9	9.35	7.31	4.25	35.4	30.42	1.87023	1.2046e-05	8.91609e-05	--	--	--	--	--	--	--	--	--	--	--	--	--	--	--	--	--	--	RNA recognition motif containing protein, putative, expressed
Os02g0519950	2765	0.27	0.23	0	0	0	0	-5.87249	1.3331e-05	9.62052e-05	--	--	--	--	--	--	--	--	--	--	--	--	--	--	--	--	--	--	Hypothetical protein
MSTRG.22077	418	0	0	0	0	5.26	5.84	5.87156	1.3331e-05	9.62052e-05	--	--	--	--	--	--	--	--	--	--	--	--	--	--	--	--	--	--	Predictive gene
Os10g0400500	1509	0	0	0	0.24	0.19	0.65	5.85251	1.3331e-05	9.62052e-05	0.14	0	0.42	0.62	0.62	0.47	1.36519	0.0208442	0.033286	--	--	--	--	--	--	--	--	--	decarboxylase, putative, expressed
Os02g0712600	2475	0.7	1.38	0.16	0.13	0.05	0.31	-2.25655	1.67037e-05	0.000118384	--	--	--	--	--	--	--	--	--	--	--	--	--	--	--	--	--	--	lectin-like protein kinase, putative, expressed
Os02g0570700	1846	0.23	0.7	0.2	0	0	0.09	-3.70949	1.68144e-05	0.000118384	0.65	0.19	0.19	0	0.1	0.16	-2.26754	0.00103071	0.00221174	--	--	--	--	--	--	--	--	--	cytochrome P450, putative, expressed
Os12g0215100	1838	0	0.61	0.5	0	0.09	0	-3.70133	1.68144e-05	0.000118384	--	--	--	--	--	--	--	--	--	--	--	--	--	--	--	--	--	--	expressed protein
Os01g0312500	1488	1.84	0.58	0.14	0.24	0.09	0.05	-2.69071	1.9071e-05	0.000133189	--	--	--	--	--	--	--	--	--	--	--	--	--	--	--	--	--	--	pectin methylesterase 42, PME42
Os04g0531100	760	28.82	4.88	2.39	3.05	2.23	5.57	-1.79176	2.09331e-05	0.000143189	--	--	--	--	--	--	--	--	--	--	--	--	--	--	--	--	--	--	small C2-domain protein, OsERG3;OsPBP1
Os01g0761500	2113	0	0	0	0.26	0.09	0.34	5.79685	2.13296e-05	0.000143189	--	--	--	--	--	--	--	--	--	--	--	--	--	--	--	--	--	--	peptide transporter PTR2, putative, expressed
Os05g0440150	933	0	0	0	0.84	0	1.12	5.78339	2.13296e-05	0.000143189	--	--	--	--	--	--	--	--	--	--	--	--	--	--	--	--	--	--	Hypothetical gene
MSTRG.992	305.67	20.36	19.42	17	0	0	0	-5.77099	2.13296e-05	0.000143189	--	--	--	--	--	--	--	--	--	--	--	--	--	--	--	--	--	--	Predictive gene
Os06g0643750	911	0	0	0	0	0.92	0.98	5.73679	2.13296e-05	0.000143189	--	--	--	--	--	--	--	--	--	--	--	--	--	--	--	--	--	--	Hypothetical gene
Os02g0527650	1151	6.6	6.36	1.68	0.82	0.92	2.62	-1.82873	2.16603e-05	0.000143579	--	--	--	--	--	--	--	--	--	--	--	--	--	--	--	--	--	--	expressed protein
Os12g0209200	792	0.9	2.69	3.75	2.97	11.2	15.96	1.85146	2.17192e-05	0.000143579	--	--	--	--	--	--	--	--	--	--	--	--	--	--	--	--	--	--	B-Box zinc finger gene; B-box (BBX) -containing protein
Os07g0539900	2062	13.74	11.48	5.99	3.42	3.73	2.78	-1.67514	2.24087e-05	0.000147015	--	--	--	--	--	--	--	--	--	--	--	--	--	--	--	--	--	--	glucan endo-1,3-beta-glucosidase precursor, putative, expressed
Os03g0113500	3314	9.64	19.94	3.68	3.22	1.84	6.18	-1.64618	2.35436e-05	0.000153299	--	--	--	--	--	--	--	--	--	--	--	--	--	--	--	--	--	--	AT-GTL1, putative, expressed
Os04g0415600	756	0	0.13	0.13	1.15	0.87	1.87	3.61715	2.43617e-05	0.000157442	--	--	--	--	--	--	--	--	--	--	--	--	--	--	--	--	--	--	copper transporter gene. COPT4
Os05g0166300	2570	0.77	0.98	0.15	0.2	0.05	0.13	-2.31625	2.55573e-05	0.000163945	--	--	--	--	--	--	--	--	--	--	--	--	--	--	--	--	--	--	S-domain receptor-like protein kinase, putative, expressed
Os04g0522500	1421	0	0	0	0	0	1.13	5.74301	3.43885e-05	0.000218974	0.85	0	1	0.19	0	0.15	-2.57755	9.97935e-05	0.000302315	--	--	--	--	--	--	--	--	--	gibberellin 2-oxidase gene; OsGA2ox6；
Os09g0351700	1629	1.32	2.18	0	0.22	0.13	0.45	-2.16039	3.86939e-05	0.00024459	--	--	--	--	--	--	--	--	--	--	--	--	--	--	--	--	--	--	expressed protein
Os05g0556350	1723	0	0.14	0.17	0.9	0.55	0.56	2.69038	3.98932e-05	0.000249617	--	--	--	--	--	--	--	--	--	--	--	--	--	--	--	--	--	--	Hypothetical gene
Os04g0612301	297	1.68	5.11	12.25	15.12	32.64	71.13	2.40466	4.00655e-05	0.000249617	--	--	--	--	--	--	--	--	--	--	--	--	--	--	--	--	--	--	Hypothetical protein.
Os01g0389700	921	7.9	7.94	1.57	1.5	0.73	3.02	-1.80523	4.08927e-05	0.000249883	--	--	--	--	--	--	--	--	--	--	--	--	--	--	--	--	--	--	expressed protein
Os08g0203150	559	18.26	18.87	5.66	5	2.24	5.51	-1.80568	4.08952e-05	0.000249883	--	--	--	--	--	--	--	--	--	--	--	--	--	--	--	--	--	--	Hypothetical gene
Os07g0537500	2147	26.29	36.13	8.76	8.36	5.06	11.22	-1.58912	4.09739e-05	0.000249883	--	--	--	--	--	--	--	--	--	--	--	--	--	--	--	--	--	--	TKL_IRAK_DUF26-lc.12-DUF26 kinases have homology to DUF26 containing loci, expressed
Os05g0135400	826	2.63	7.32	0.55	0.33	0.43	1.96	-2.01211	4.18778e-05	0.00025361	--	--	--	--	--	--	--	--	--	--	--	--	--	--	--	--	--	--	peroxidase precursor, putative, expressed
MSTRG.4475	1837	0.75	1.37	1.85	3.17	6.9	3.66	1.69519	4.45654e-05	0.000268011	--	--	--	--	--	--	--	--	--	--	--	--	--	--	--	--	--	--	Predictive gene
Os04g0569300	1341	15.99	17.48	4.05	5.01	1.9	6.18	-1.61953	4.79563e-05	0.000286415	--	--	--	--	--	--	--	--	--	--	--	--	--	--	--	--	--	--	OsRhmbd11 - Putative Rhomboid homologue, expressed
Os08g0424700	2724	0.4	0.02	0	0	0	0	-5.66362	5.58813e-05	0.00033146	--	--	--	--	--	--	--	--	--	0.48	0.64	0.76	0.16	0.2	0.76	-1.65653	0.000379645	0.00148445	disease resistance protein RPM1, putative, expressed
Os06g0108500	1013	0.31	0.16	0	1.47	0.87	1.1	2.7161	5.66848e-05	0.000333939	--	--	--	--	--	--	--	--	--	--	--	--	--	--	--	--	--	--	MADS-box transcription factor, putative, expressed
Os03g0220200	1511	1.49	2.2	1.17	0.68	0.23	0.43	-1.92559	6.38012e-05	0.000373323	--	--	--	--	--	--	--	--	--	--	--	--	--	--	--	--	--	--	Hypothetical gene
Os04g0635400	496	36.87	34.17	8.41	8.68	4.76	12.38	-1.68192	7.38639e-05	0.000429303	--	--	--	--	--	--	--	--	--	--	--	--	--	--	--	--	--	--	Conserved hypothetical protein.
Os09g0403300	1751	0.11	0.31	1.29	2.24	3.69	0.66	1.82918	7.77001e-05	0.000447258	--	--	--	--	--	--	--	--	--	--	--	--	--	--	--	--	--	--	cytochrome P450 72A1, putative, expressed
Os06g0678800	1953	1.09	1	0.24	1.72	3.95	1.74	1.68202	7.82129e-05	0.000447258	0.17	0	0.2	1.97	4.37	3.69	4.45864	3.25487e-17	2.23501e-15	0.07	0.03	0.14	4.24	4.23	3.07	4.69532	2.84786e-16	1.23882e-14	monocopper oxidase, putative, expressed
MSTRG.24924	571	2.82	4.91	6.61	6.61	14.68	34.25	1.71906	7.85025e-05	0.000447258	--	--	--	--	--	--	--	--	--	--	--	--	--	--	--	--	--	--	Predictive gene
MSTRG.23316	577	20.3	51.67	82.5	61.61	153.59	315.76	1.52888	8.03643e-05	0.000454872	--	--	--	--	--	--	--	--	--	--	--	--	--	--	--	--	--	--	Predictive gene
Os04g0286333	1921	0	0	0	0	0	0.69	5.6053	9.15502e-05	0.000504984	0	0	0	0	0	0.51	5.23655	0.000423977	0.00102752	0	0	0	0	0	1.58	6.47047	9.24255e-07	6.56409e-06	Hypothetical gene
Os04g0539601	1448	0	0	0	0	0	0.99	5.6053	9.15502e-05	0.000504984	--	--	--	--	--	--	--	--	--	--	--	--	--	--	--	--	--	--	Hypothetical gene
Os02g0155300	2829	0	0.11	0.25	0	0	0	-5.53209	9.15502e-05	0.000504984	--	--	--	--	--	--	--	--	--	--	--	--	--	--	--	--	--	--	Hypothetical protein.
Os03g0259100	733	0	0	0	0.54	1.58	0	5.46912	9.15502e-05	0.000504984	0	0	0	0.37	1.13	0.67	5.39092	0.000151257	0.000415452	0	0	0	1.2	0.67	1.65	5.77706	0.000181301	0.000778924	plastocyanin-like domain containing protein, putative, expressed
Os01g0936600	719	25.61	22.71	9.54	7.26	4.76	8.02	-1.58858	9.56091e-05	0.000524035	--	--	--	--	--	--	--	--	--	--	--	--	--	--	--	--	--	--	Hypothetical protein.
Os06g0203800	3673	0.98	0.4	0.1	0.14	0.03	0.25	-1.90589	0.000100935	0.000549748	--	--	--	--	--	--	--	--	--	--	--	--	--	--	--	--	--	--	ERECTA1 gene; OsERECTA; OsER1；
Os06g0683900	1817	0.86	0.49	0.22	0	0.11	0.16	-2.57029	0.000105236	0.000569589	--	--	--	--	--	--	--	--	--	--	--	--	--	--	--	--	--	--	expressed protein
Os12g0115100	803	76.24	113.79	90.95	107.96	315.94	442.34	1.48593	0.000106044	0.000570396	--	--	--	--	--	--	--	--	--	--	--	--	--	--	--	--	--	--	LTPL12 - Protease inhibitor/seed storage/LTP family protein precursor, expressed
Os03g0568550	1685	0	0	0.62	0.43	1.33	1.47	2.18323	0.000106876	0.000571323	0.77	0	0.13	0	0	0	-6.02004	5.32276e-06	2.61069e-05	--	--	--	--	--	--	--	--	--	Hypothetical protein.
Os12g0516000	464	150.17	131.71	177.74	413.78	552.73	415.42	1.48368	0.000114294	0.00060723	--	--	--	--	--	--	--	--	--	--	--	--	--	--	--	--	--	--	expressed protein
Os09g0286600	1187.23	1.89	3.16	1.5	0.14	1.22	0.51	-1.8747	0.000116791	0.000616713	--	--	--	--	--	--	--	--	--	--	--	--	--	--	--	--	--	--	ethylene-responsive factor transcriptional regulator; Sub1B；
Os04g0556550	1371	3.4	2.35	0	0.81	0	0.87	-1.84673	0.000119143	0.000625321	--	--	--	--	--	--	--	--	--	0	0	4.47	0	0	0	-8.02072	2.29803e-14	7.27014e-13	Conserved hypothetical protein.
Os11g0247000	1030.34	26.77	40.43	6.43	7.95	5.23	13.78	-1.50901	0.000123077	0.000642078	--	--	--	--	--	--	--	--	--	--	--	--	--	--	--	--	--	--	ARGOS, putative, expressed
Os05g0473101	1030	1	1.62	0.16	0	0.15	0.26	-2.75979	0.000124967	0.000648032	--	--	--	--	--	--	--	--	--	--	--	--	--	--	--	--	--	--	Hypothetical gene
Os01g0731150	815	3.92	7.5	1.19	0.61	0.82	2.54	-1.81017	0.000126479	0.000651971	--	--	--	--	--	--	--	--	--	--	--	--	--	--	--	--	--	--	Hypothetical protein.
Os05g0202800	667	7.3	4.41	37.21	56.99	84.1	15.22	1.51469	0.000127629	0.000654003	--	--	--	--	--	--	--	--	--	--	--	--	--	--	--	--	--	--	metallothionein-like protein 3B, putative, expressed
Os05g0588225	624	1.55	0.72	1.62	2.17	5.32	9.51	1.95215	0.000132701	0.000675994	--	--	--	--	--	--	--	--	--	--	--	--	--	--	--	--	--	--	Hypothetical protein.
Os08g0203201	500	94.28	79.5	17.95	22.02	13.4	34.57	-1.51619	0.000135038	0.000683878	--	--	--	--	--	--	--	--	--	--	--	--	--	--	--	--	--	--	SHR5-receptor-like kinase, putative, expressed
Os01g0914000	834	1.86	2.47	0.76	0.33	0.42	0.23	-2.36786	0.000141791	0.000713901	--	--	--	--	--	--	--	--	--	--	--	--	--	--	--	--	--	--	expressed protein
Os09g0516500	1889	0	0.61	0	0	0	0	-5.52168	0.000151257	0.000752807	--	--	--	--	--	--	--	--	--	0.8	0	0	0	0	0	-6.7297	7.93681e-08	6.73661e-07	sterol-4-alpha-carboxylate 3-dehydrogenase, decarboxylating, putative, expressed
Os08g0248700	1291	0	0	0	0.41	0.45	0.06	5.45747	0.000151257	0.000752807	--	--	--	--	--	--	--	--	--	--	--	--	--	--	--	--	--	--	MYELOBLASTOSIS (MYB) transcription factor, OsMYB36a
Os07g0538350	518	7.51	4.81	5.13	1.35	0.8	2.57	-1.99637	0.000157214	0.000777983	--	--	--	--	--	--	--	--	--	--	--	--	--	--	--	--	--	--	Hypothetical protein.
Os11g0156300	1366	1.44	1.55	0.32	0.16	0.21	0.45	-2.0485	0.000165048	0.00081211	--	--	--	--	--	--	--	--	--	--	--	--	--	--	--	--	--	--	DUF623 domain containing protein, expressed
Os07g0568700	1449	6.86	5.8	1.44	1.51	0.49	3.08	-1.57038	0.000166664	0.000815431	--	--	--	--	--	--	--	--	--	--	--	--	--	--	--	--	--	--	polygalacturonase-inhibiting protein; Oryza sativa floral organ regulator 1; OsFOR1;PGIP；
Os04g0419900	2555	7	9.28	2.31	2.24	1.54	3.18	-1.48004	0.000179935	0.000875415	--	--	--	--	--	--	--	--	--	--	--	--	--	--	--	--	--	--	serine/threonine-protein kinase receptor precursor, putative, expressed
Os03g0225900	1908	0.39	1.22	0.04	0.08	0.07	0.18	-2.27031	0.000181608	0.000878616	--	--	--	--	--	--	--	--	--	--	--	--	--	--	--	--	--	--	allene oxide synthase gene; OsAOS2；Propylene oxide synthase OsAOSs is a key enzyme in jasmonic acid (JA) biosynthesis pathway. OsAOS2 was driven by PBZ1 promoter, and the transgenic lines activated the expression of other disease-related genes (such as PR1a, PR3 and PR5), which increased the resistance to rice blast (Mei et al. 2006)
Os07g0516801	583	0.21	4.4	2.98	7.43	5.77	15.15	1.76604	0.00018424	0.000886401	--	--	--	--	--	--	--	--	--	--	--	--	--	--	--	--	--	--	Hypothetical gene
Os02g0504000	1916	0.24	0.39	0.25	0.75	1.28	1.3	1.83864	0.000191578	0.000916609	--	--	--	--	--	--	--	--	--	--	--	--	--	--	--	--	--	--	cytochrome P450, putative, expressed
Os08g0508000	1693	1.41	1.31	0.9	3.62	3.81	3.79	1.55979	0.000192907	0.0009179	--	--	--	--	--	--	--	--	--	0.47	0.45	0.36	1.62	2.9	4.15	1.74619	0.000280913	0.00113672	cytochrome P450, putative, expressed
Os01g0389200	967	2.06	3.09	0.43	0.61	0.34	0.36	-2.08975	0.000194458	0.000920224	--	--	--	--	--	--	--	--	--	--	--	--	--	--	--	--	--	--	expressed protein
MSTRG.29479	1314	1.03	2.36	0.11	0.17	0	0.71	-2.06087	0.000200672	0.000944466	--	--	--	--	--	--	--	--	--	--	--	--	--	--	--	--	--	--	Predictive gene
Os11g0246200	1232	25.26	91.78	121.8	106.58	227.45	411.53	1.41442	0.000215266	0.00100768	--	--	--	--	--	--	--	--	--	--	--	--	--	--	--	--	--	--	OsFBK25 - F-box domain and kelch repeat containing protein, expressed
Os01g0294700	1331	4.52	1.16	0.11	0.28	0.27	1.22	-1.77747	0.00021738	0.0010121	0.98	0	0.49	2.33	0.89	7.42	2.61338	2.71283e-08	2.14939e-07	--	--	--	--	--	--	--	--	--	peroxidase precursor, putative, expressed
Os11g0154500	1783.13	0.31	0.22	0.34	0.66	1.37	1.6	1.87247	0.000242729	0.00111821	--	--	--	--	--	--	--	--	--	--	--	--	--	--	--	--	--	--	no apical meristem protein, putative, expressed
Os06g0172901	1778	0.39	0.68	0.39	0.63	1.27	3.45	1.68918	0.000242753	0.00111821	--	--	--	--	--	--	--	--	--	--	--	--	--	--	--	--	--	--	Hypothetical gene
Os04g0688100	1373.08	243.6	293.16	99.83	92.37	43.1	120.91	-1.39762	0.000251907	0.00112533	--	--	--	--	--	--	--	--	--	--	--	--	--	--	--	--	--	--	peroxidase precursor, putative, expressed
Os02g0118900	1944	0.54	0	0	0	0	0	-5.42548	0.000252095	0.00112533	--	--	--	--	--	--	--	--	--	--	--	--	--	--	--	--	--	--	NBS-LRR disease resistance protein, putative, expressed
Os02g0629600	901	0	0	0	0	0	1.61	5.36928	0.000252095	0.00112533	--	--	--	--	--	--	--	--	--	0.6	3	1.13	0	0	0	-7.54558	6.96717e-12	1.10208e-10	Conserved hypothetical protein.
MSTRG.2222	300	19.23	3.25	1.67	0	0	0	-5.34743	0.000252095	0.00112533	--	--	--	--	--	--	--	--	--	--	--	--	--	--	--	--	--	--	Predictive gene
Os06g0594300	1650	0.28	0	0.3	0	0	0	-5.30933	0.000252095	0.00112533	--	--	--	--	--	--	--	--	--	--	--	--	--	--	--	--	--	--	Hypothetical protein
Os11g0246133	1267	0	0	0	0	0.84	0	5.28373	0.000252095	0.00112533	--	--	--	--	--	--	--	--	--	--	--	--	--	--	--	--	--	--	Hypothetical protein.
Os07g0542600	2017	21.72	26.87	6.18	7.51	4.35	9.41	-1.41594	0.00025417	0.00112877	--	--	--	--	--	--	--	--	--	--	--	--	--	--	--	--	--	--	TKL_IRAK_DUF26-ld.6-DUF26kinases have homology to DUF26 containing loci, expressed
Os09g0325700	1407	0.05	0.21	0.93	1.1	1.62	2.39	1.90936	0.000266476	0.00117739	--	--	--	--	--	--	--	--	--	--	--	--	--	--	--	--	--	--	Protein Phosphatase 2C; OsSIPP2C1；OsSIPP2C1 is negatively regulated by ABL1 and participates in abiotic stress and panicle development of rice (Li et al. 2013).
Os04g0371100	2347	5.62	5.24	1.69	1.84	0.79	2.16	-1.45986	0.000276051	0.0012135	--	--	--	--	--	--	--	--	--	--	--	--	--	--	--	--	--	--	OsWAK47 - OsWAK receptor-like protein kinase, expressed; OsWAK47；
Os04g0121300	2190	0.23	0.36	0	0.03	0	0	-3.88142	0.000282508	0.00123562	--	--	--	--	--	--	--	--	--	--	--	--	--	--	--	--	--	--	OsSub35 - Putative Subtilisin homologue, expressed
Os02g0527600	4240	34.12	38.99	10.23	11.63	7.3	14.05	-1.38684	0.000288544	0.00125567	--	--	--	--	--	--	--	--	--	--	--	--	--	--	--	--	--	--	Raf-like protein; CONSTITUTIVE TRIPLE RESPONSE2; OsCTR2；OsCTR2 participates in the signal transduction of ethylene receptor in rice, and regulates many growth and development processes of rice. However, OsCTR2 is not the only component that regulates the signal output of ethylene receptor in rice (Wang et al., 2013).
MSTRG.10557	7617	6.22	1.55	1.22	1.21	1.36	0.78	-1.41163	0.000298581	0.00128948	--	--	--	--	--	--	--	--	--	--	--	--	--	--	--	--	--	--	Predictive gene
Os04g0469000	703	45.43	41.53	17.12	15.25	6.66	19.13	-1.42829	0.000299291	0.00128948	--	--	--	--	--	--	--	--	--	18.32	23.41	24.27	14.89	21.16	26.03	-1.05115	0.00709857	0.0194512	heavy metal associated domain containing protein, expressed
Os01g0326300	1144	34.93	43.78	13.48	13.22	8.12	14.85	-1.40378	0.000301428	0.00129226	--	--	--	--	--	--	--	--	--	--	--	--	--	--	--	--	--	--	peroxidase precursor, putative, expressed
MSTRG.3844	1171	1.01	0.98	0	0.07	0	0.28	-2.54673	0.000306677	0.00130829	--	--	--	--	--	--	--	--	--	--	--	--	--	--	--	--	--	--	Predictive gene
Os04g0635100	514	174.37	169.91	78.93	63.72	36.45	68.67	-1.39823	0.000308501	0.00130962	--	--	--	--	--	--	--	--	--	--	--	--	--	--	--	--	--	--	wound induced protein, putative, expressed, putative, expressed
Os08g0130700	730	0.66	1.05	0	2.84	3.86	0	1.96839	0.000327117	0.00138187	--	--	--	--	--	--	--	--	--	--	--	--	--	--	--	--	--	--	Conserved hypothetical protein.
Os07g0538400	1304	15.06	13.4	8.07	4.86	3.41	6.29	-1.41901	0.000339844	0.00142866	--	--	--	--	--	--	--	--	--	--	--	--	--	--	--	--	--	--	TKL_IRAK_DUF26-lc.17-DUF26 kinases have homology to DUF26 containing loci, expressed
Os02g0106900	1489	0.87	3.74	3.69	7.56	8.47	8.53	1.43322	0.000369996	0.00153995	--	--	--	--	--	--	--	--	--	--	--	--	--	--	--	--	--	--	serine/threonine-protein kinase At1g18390 precursor, putative, expressed
Os02g0140400	1720	0.88	0.68	2.28	3.81	5.62	2.45	1.49872	0.000370702	0.00153995	--	--	--	--	--	--	--	--	--	--	--	--	--	--	--	--	--	--	cycloartenol synthase, putative, expressed
Os02g0270200	2381	1.21	1.39	0.83	0.58	0.03	0.61	-1.62741	0.00037165	0.00153995	--	--	--	--	--	--	--	--	--	--	--	--	--	--	--	--	--	--	OsSub14 - Putative Subtilisin homologue, expressed
Os02g0603066	2555	0	0	0.63	0.63	1.21	0.65	1.81966	0.000387781	0.00159914	--	--	--	--	--	--	--	--	--	0.6	0	0.61	0	0	0	-7.6227	2.98757e-12	5.77598e-11	Hypothetical protein.
Os03g0311000	1052	0.88	2.41	2.68	0	0	2.17	-1.71446	0.000403972	0.00165801	--	--	--	--	--	--	--	--	--	--	--	--	--	--	--	--	--	--	Hypothetical protein.
Os07g0659300	937	0.43	0	0.09	0.27	1.06	1.9	2.41672	0.000423911	0.00170774	--	--	--	--	--	--	--	--	--	--	--	--	--	--	--	--	--	--	expressed protein
Os12g0564866	2798	0.32	0	0	0	0	0	-5.33646	0.000423977	0.00170774	--	--	--	--	--	--	--	--	--	--	--	--	--	--	--	--	--	--	Hypothetical gene
Os10g0531300	965	0	0	0	0.35	0	0.99	5.30116	0.000423977	0.00170774	--	--	--	--	--	--	--	--	--	--	--	--	--	--	--	--	--	--	Similar to Glutathione transferase (EC 2.5.1.18).
Os01g0117600	2358	0.09	0	0.27	0	0	0	-5.23904	0.000423977	0.00170774	--	--	--	--	--	--	--	--	--	--	--	--	--	--	--	--	--	--	receptor-like kinase ARK1AS, putative, expressed
Os04g0169500	720	1.4	1.34	1.62	6.35	5.76	2.77	1.66195	0.000454995	0.00182419	--	--	--	--	--	--	--	--	--	--	--	--	--	--	--	--	--	--	avr9/Cf-9 rapidly elicited protein 137, putative, expressed
Os06g0594400	1454	3.99	11.99	15.4	13.52	29.39	50.05	1.3553	0.000459987	0.00183571	--	--	--	--	--	--	--	--	--	--	--	--	--	--	--	--	--	--	OsFBK16 - F-box domain and kelch repeat containing protein, expressed
Os01g0326100	1171	6.05	4.72	1.25	1.67	1.16	1.38	-1.53272	0.000469335	0.00186442	--	--	--	--	--	--	--	--	--	--	--	--	--	--	--	--	--	--	peroxidase precursor, putative, expressed
Os08g0351300	3535	0.55	0.35	1.45	3.74	2.04	1.35	1.43531	0.00047933	0.00189543	--	--	--	--	--	--	--	--	--	--	--	--	--	--	--	--	--	--	expressed protein
Os03g0351300	1611	5.84	26.18	24.52	33.52	61.3	62.58	1.33451	0.00050003	0.0019683	--	--	--	--	--	--	--	--	--	--	--	--	--	--	--	--	--	--	beta-amylase, putative, expressed
Os04g0154800	2259	0.53	0.75	0.17	0.21	0	0.18	-1.95774	0.000503047	0.00197121	--	--	--	--	--	--	--	--	--	--	--	--	--	--	--	--	--	--	expressed protein
Os05g0445650	2284	0	0.24	0	0	0.74	0.38	2.23087	0.000512831	0.0020005	0.22	0.29	0.22	0.1	0	0.04	-2.63445	0.00021958	0.000579918	0.2	0.28	0.4	0	0	0	-6.86991	1.72194e-08	1.57694e-07	Hypothetical protein
Os09g0434500	1601	167.55	225.11	53.8	57.75	41.03	87.4	-1.32165	0.000526763	0.00204564	--	--	--	--	--	--	--	--	--	--	--	--	--	--	--	--	--	--	ethylene-responsive transcriptional factor; OsBIERF1；OsBIERF protein may be involved in different signaling pathways of disease resistance and abiotic stress resistance (Cao et al., 2006).
Os09g0461500	1245	9.11	2.96	2.17	1.78	0.59	3.25	-1.45596	0.00055881	0.0021604	--	--	--	--	--	--	--	--	--	--	--	--	--	--	--	--	--	--	gibberellin receptor GID1L2, putative, expressed
Os11g0484450	1832	5.52	5.37	0.01	11.12	10.05	5.25	1.34433	0.000564517	0.00217276	--	--	--	--	--	--	--	--	--	--	--	--	--	--	--	--	--	--	Predictive gene
Os09g0498500	1313	1.73	3.15	1.8	5.16	6.92	6.65	1.41109	0.000574643	0.00220195	--	--	--	--	--	--	--	--	--	--	--	--	--	--	--	--	--	--	FAD dependent oxidoreductase domain containing protein, expressed
Os02g0140500	662	0.46	0.16	2.89	2.91	7.6	2.71	1.78647	0.000582875	0.00222365	--	--	--	--	--	--	--	--	--	--	--	--	--	--	--	--	--	--	cycloartenol synthase, putative, expressed
Os08g0518900	1367	0.36	0.75	0.16	0.05	0.1	0	-2.85847	0.000593641	0.00224495	--	--	--	--	--	--	--	--	--	--	--	--	--	--	--	--	--	--	glycosyl hydrolase, putative, expressed
Os02g0467400	2647	0	0.04	0.02	0.1	0.51	0.16	2.81734	0.000593641	0.00224495	--	--	--	--	--	--	--	--	--	--	--	--	--	--	--	--	--	--	Hypothetical protein.
Os04g0368300	2199	8.24	10.5	2.84	3.26	0.88	4.91	-1.35246	0.000597185	0.00224853	--	--	--	--	--	--	--	--	--	--	--	--	--	--	--	--	--	--	OsWAK44 - OsWAK receptor-like protein kinase, expressed
Os04g0664600	1350	0.94	1.88	0.54	0.66	0.27	0	-1.84938	0.000630653	0.00236426	--	--	--	--	--	--	--	--	--	1.05	0.87	0.75	0.38	0.33	1.45	-1.33863	0.00666541	0.0186142	agmatine hydroxycinnamoyl transferase
Os12g0630100	692	7.42	9.85	10.77	21.06	29.07	28.39	1.36678	0.000637668	0.00238026	--	--	--	--	--	--	--	--	--	--	--	--	--	--	--	--	--	--	Tolerance Of Nitrogen Deficiency 1; TOND1；Overexpression of TOND1 can increase the tolerance of rice to low nitrogen (Zhang et al. 2015)
Os07g0131375	1806	0.11	0.23	0.34	1.04	1.26	0.16	1.81076	0.00064637	0.00240239	--	--	--	--	--	--	--	--	--	--	--	--	--	--	--	--	--	--	lectin-like receptor kinase 7, putative, expressed
Os10g0162844	1557	2.21	2.45	0.42	0.31	0.04	1.5	-1.54699	0.00071328	0.00263975	--	--	--	--	--	--	--	--	--	--	--	--	--	--	--	--	--	--	wall-associated receptor kinase-like 22 precursor, putative, expressed
Os12g0173125	1270	0.79	0	0	0	0	0	-5.2414	0.000719776	0.00265245	--	--	--	--	--	--	--	--	--	--	--	--	--	--	--	--	--	--	Hypothetical gene
Os12g0170500	1596	0	0	1.63	0	0.38	0	-2.17495	0.000732761	0.00268542	--	--	--	--	--	--	--	--	--	0	0	0	1.88	1.06	0	7.17931	1.1382e-09	1.27772e-08	Hypothetical protein.
Os04g0561550	1016	1.45	0.91	1.87	1.12	3.45	9.28	1.51445	0.000734924	0.00268542	--	--	--	--	--	--	--	--	--	--	--	--	--	--	--	--	--	--	Conserved hypothetical protein.
Os04g0684900	1219	6.32	12.42	2.92	1.9	2.08	4.91	-1.36717	0.000755184	0.00274785	--	--	--	--	--	--	--	--	--	--	--	--	--	--	--	--	--	--	CCR4-associated factor, OsCAF1B
Os01g0814800	1672	0.92	2.11	1.78	4.86	4.23	4.5	1.39022	0.000775489	0.00280993	--	--	--	--	--	--	--	--	--	--	--	--	--	--	--	--	--	--	cysteine synthase, chloroplast precursor, putative, expressed
Os06g0132300	745	1.5	1.68	2.99	1.84	6.65	11.8	1.52381	0.000780405	0.00281596	--	--	--	--	--	--	--	--	--	--	--	--	--	--	--	--	--	--	expressed protein
Os02g0747900	1071	1.35	0.07	0.07	0	0	0.16	-3.17651	0.000824151	0.00295644	--	--	--	--	--	--	--	--	--	--	--	--	--	--	--	--	--	--	POSITIVE REGULATOR OF GRAIN LENGTH 2; atypical bHLH protein; BRASSINOSTEROID UPREGULATED 1-LIKE1; PGL2;OsBUL1;OsbHLH170；PGL2 encodes an atypical bHLH protein, which interacts with typical bHLH protein APG to regulate the length and weight of rice grains. PGL2 and PGL1 have redundant functions, which inhibit APG function by forming heterodimers with APG (Heang et al. 2012).
Os04g0632901	1953	0.17	0.31	0.38	1.26	0.81	0.87	1.6703	0.000826163	0.00295644	--	--	--	--	--	--	--	--	--	--	--	--	--	--	--	--	--	--	receptor-like kinase, putative, expressed
Os11g0532751	534	2.17	2.49	0.5	8.29	3.97	5.31	1.69412	0.000832411	0.00296654	--	--	--	--	--	--	--	--	--	--	--	--	--	--	--	--	--	--	expressed protein
Os07g0509800	2144	10.67	15.31	8.64	25.84	26.38	37.07	1.27664	0.000860141	0.00304095	--	--	--	--	--	--	--	--	--	--	--	--	--	--	--	--	--	--	OsAPRL1 adenosine 5%27-phosphosulfate reductase-like OsAPRL1, expressed; OsAPRL1 ;
Os03g0810100	1671	0.04	0.04	0.04	0.38	0.24	0.35	2.74981	0.000860316	0.00304095	--	--	--	--	--	--	--	--	--	--	--	--	--	--	--	--	--	--	isopentenyltransferase；OsIPT4；
Os03g0787150	478	0.73	15.15	24.49	14.52	40.41	69.21	1.38297	0.000865142	0.00304409	--	--	--	--	--	--	--	--	--	--	--	--	--	--	--	--	--	--	Hypothetical gene
Os04g0578600	2383	0.03	0.22	0.68	0.14	0.08	0	-2.16597	0.000868233	0.00304409	--	--	--	--	--	--	--	--	--	--	--	--	--	--	--	--	--	--	ferric-chelate reductase, putative, expressed
Os09g0246300	692.5	17.32	14.47	4.11	4.8	3.26	5.97	-1.38779	0.000908213	0.00317142	--	--	--	--	--	--	--	--	--	--	--	--	--	--	--	--	--	--	expressed protein
Os11g0528700	1699.5	0.33	1.04	0	0.31	0	0	-2.10832	0.00102412	0.00356179	--	--	--	--	--	--	--	--	--	--	--	--	--	--	--	--	--	--	indole-3-acetic acid-amido synthetase gene；OsGH3.13;TLD1；TLD1/OsGH3.13 can change the plant type and improve the drought resistance of rice by lowering the content of indole acetic acid.
Os03g0335200	1475	0.09	0	0.15	0.35	0.9	0.26	2.52206	0.00103071	0.00357039	--	--	--	--	--	--	--	--	--	--	--	--	--	--	--	--	--	--	WRKY transcription factor; OsWRKY44；
Os01g0192900	1643	1.79	4.79	0.55	0.39	0.25	2.28	-1.40959	0.00104789	0.00361543	--	--	--	--	--	--	--	--	--	--	--	--	--	--	--	--	--	--	aminocyclopropane-1-carboxylate synthase gene; OsACS5；
Os12g0559200	2855.93	0	0.14	0.19	0.23	0.3	0.66	1.86083	0.00108578	0.0037313	--	--	--	--	--	--	--	--	--	--	--	--	--	--	--	--	--	--	lipoxygenase gene; OsLOX11；
Os02g0722001	1089	0.28	0.51	0.36	0	0	0.08	-3.62408	0.00110656	0.00378768	--	--	--	--	--	--	--	--	--	--	--	--	--	--	--	--	--	--	tyrosyl-tRNA synthetase, putative, expressed
Os06g0707800	2479.04	13.8	14.55	4.72	4.51	3.15	7.18	-1.25986	0.00111577	0.00379221	--	--	--	--	--	--	--	--	--	--	--	--	--	--	--	--	--	--	retrotransposon protein, putative, unclassified, expressed
Os04g0175400	735	0	0	0.48	0	2.18	1.57	2.63005	0.00111667	0.00379221	--	--	--	--	--	--	--	--	--	--	--	--	--	--	--	--	--	--	expressed protein
Os01g0556201	1240	7.04	0	0.62	2.04	0.62	0	-1.51282	0.00112102	0.00379221	0.81	0.48	0	1.38	3.75	2.28	2.20935	7.80392e-06	3.65365e-05	--	--	--	--	--	--	--	--	--	Hypothetical protein
MSTRG.30739	4863	7.55	9.15	2.21	2.88	1.28	4.22	-1.25279	0.00115621	0.00389604	--	--	--	--	--	--	--	--	--	2.32	5.17	5.53	4.18	2.97	4.52	-1.01382	0.00833149	0.0214767	Predictive gene
Os06g0676700	1206.4	0.89	0.64	0.48	1.82	1.07	2.36	1.36881	0.00118432	0.00394854	--	--	--	--	--	--	--	--	--	--	--	--	--	--	--	--	--	--	glycosyl hydrolase, family 31, putative, expressed
Os03g0154750	554	6.58	0	0.56	0.88	14.8	4.99	1.52518	0.00118484	0.00394854	--	--	--	--	--	--	--	--	--	--	--	--	--	--	--	--	--	--	Hypothetical gene
Os12g0592900	569	169.77	310.48	117.65	106.44	63.67	93.04	-1.24117	0.00118547	0.00394854	--	--	--	--	--	--	--	--	--	--	--	--	--	--	--	--	--	--	expressed protein
Os03g0843800	1011	2.09	4.18	44.09	50.82	69.18	20.4	1.25387	0.0012069	0.00400451	--	--	--	--	--	--	--	--	--	--	--	--	--	--	--	--	--	--	expressed protein
Os02g0119250	1472	1.27	2.47	1.26	0	0.74	1.2	-1.50832	0.00123247	0.00407375	1.91	1.53	1.08	0.44	0	0.34	-2.75289	1.17409e-07	8.06211e-07	--	--	--	--	--	--	--	--	--	Hypothetical gene
MSTRG.1817	1290	0.55	0.4	0.29	0.06	0.06	0.06	-2.76037	0.00125047	0.0041175	--	--	--	--	--	--	--	--	--	--	--	--	--	--	--	--	--	--	Predictive gene
Os08g0203100	2064	8.13	7.47	2.06	2.49	1.64	3.43	-1.2801	0.00127415	0.0041796	--	--	--	--	--	--	--	--	--	--	--	--	--	--	--	--	--	--	SHR5-receptor-like kinase, putative, expressed
Os04g0489600	1768.99	29.38	36.77	9.73	12.63	7.2	13.39	-1.23767	0.00128152	0.0041879	--	--	--	--	--	--	--	--	--	--	--	--	--	--	--	--	--	--	helix-loop-helix DNA-binding domain containing protein, expressed
Os03g0255900	582	3.98	4.53	1.45	1.46	0.82	0.44	-1.87827	0.00133492	0.00434602	--	--	--	--	--	--	--	--	--	--	--	--	--	--	--	--	--	--	expressed protein
Os04g0365100	2329	0.73	0.56	0.14	0.09	0.05	0.29	-1.78928	0.0014685	0.00476301	--	--	--	--	--	--	--	--	--	--	--	--	--	--	--	--	--	--	OsWAK37 - OsWAK short gene, expressed
Os01g0907200	591	18.71	11.98	7.84	6.86	1.98	7.22	-1.3585	0.00149387	0.00482719	--	--	--	--	--	--	--	--	--	--	--	--	--	--	--	--	--	--	ubiquitin family protein, putative, expressed
Os02g0709000	1197	0.43	0.45	0.19	1.04	2	0.54	1.71647	0.00154956	0.00498853	--	--	--	--	--	--	--	--	--	--	--	--	--	--	--	--	--	--	ZOS2-16 - C2H2 zinc finger protein, expressed
Os10g0376900	1343	1.79	2.84	0.44	0.33	0.05	1.56	-1.50345	0.00158855	0.00509514	--	--	--	--	--	--	--	--	--	--	--	--	--	--	--	--	--	--	helix-loop-helix DNA-binding protein, putative, expressed
Os10g0469100	2457.67	0.25	0	0	0	0.26	0.7	1.75634	0.00164708	0.00526337	--	--	--	--	--	--	--	--	--	--	--	--	--	--	--	--	--	--	expressed protein
Os03g0802500	1821	16.58	16.77	9.09	6.78	4.61	7.91	-1.21773	0.00168036	0.00534996	--	--	--	--	--	--	--	--	--	2.75	2.1	2.17	2.3	2.88	1.69	-1.0482	0.00940408	0.0240634	ATPase, putative, expressed
Os04g0669200	821	1.49	7.5	7.96	6.38	16.87	22.87	1.26819	0.00179607	0.00568037	--	--	--	--	--	--	--	--	--	--	--	--	--	--	--	--	--	--	AP2 domain containing protein, expressed
Os05g0500900	2164	0.15	0.15	0.12	0.2	0.75	0.61	1.7729	0.00179725	0.00568037	--	--	--	--	--	--	--	--	--	--	--	--	--	--	--	--	--	--	GH3 gene; OsGH3-4；
Os06g0278000	1002	0.78	0.82	0.16	0	0	0.34	-2.38446	0.00182269	0.0057398	--	--	--	--	--	--	--	--	--	--	--	--	--	--	--	--	--	--	carboxyl-terminal peptidase, putative, expressed
Os04g0530801	1189	0.72	0.45	0	0	0.1	0	-3.0146	0.00188495	0.00591436	--	--	--	--	--	--	--	--	--	--	--	--	--	--	--	--	--	--	Hypothetical gene
Os06g0730200	989	0.08	0.17	0.33	0.17	0.9	2.02	2.20324	0.00192804	0.00602773	--	--	--	--	--	--	--	--	--	--	--	--	--	--	--	--	--	--	ROOT HAIRLESS 1, putative, expressed
Os02g0111600	2394	3.13	3.71	1.24	1.4	0.49	1.66	-1.27337	0.00195909	0.00610278	--	--	--	--	--	--	--	--	--	--	--	--	--	--	--	--	--	--	wall-associated receptor kinase 11; OsWAK11；The expression level of OsWAK11 was negatively correlated with plant height, leaf angle and grain length of rice (Yue et al. 2022).
Os01g0663300	1656	4.15	1.8	0.34	0.64	0.54	1.37	-1.36188	0.00202923	0.00627611	--	--	--	--	--	--	--	--	--	--	--	--	--	--	--	--	--	--	OsMan01 - Endo-Beta-Mannanase, expressed
Os12g0576750	2031	0.11	4.44	0.38	0	0.32	1.8	-1.33352	0.00202923	0.00627611	--	--	--	--	--	--	--	--	--	--	--	--	--	--	--	--	--	--	nucleotide pyrophosphatase/phosphodiesterase, putative, expressed
Os06g0206900	835	1.45	3.86	3.88	3.71	9.96	11.59	1.3156	0.00204914	0.00631514	--	--	--	--	--	--	--	--	--	--	--	--	--	--	--	--	--	--	oxidoreductase/ transition metal ion binding protein, putative, expressed
Os02g0229800	888	0.09	0.49	0.39	0.69	1.35	2.17	1.95693	0.00211811	0.00650454	--	--	--	--	--	--	--	--	--	--	--	--	--	--	--	--	--	--	expressed protein
Os01g0734000	1124	0	0	0	0.35	0.27	0.15	4.91497	0.00213676	0.00653862	--	--	--	--	--	--	--	--	--	--	--	--	--	--	--	--	--	--	WRKY transcription factor; OsWRKY23;
Os11g0182200	1465.5	3.99	3.87	0.91	1.22	0.61	1.86	-1.31832	0.00219717	0.00669982	--	--	--	--	--	--	--	--	--	--	--	--	--	--	--	--	--	--	transferase family protein, putative, expressed
Os10g0162842	1935	2.84	4.27	1	1.57	0.41	1.56	-1.27808	0.00224212	0.00681289	--	--	--	--	--	--	--	--	--	--	--	--	--	--	--	--	--	--	Hypothetical protein.
Os05g0410200	1377	0.86	0.9	2.91	3.77	4.47	4.91	1.30347	0.00226365	0.00685427	--	--	--	--	--	--	--	--	--	--	--	--	--	--	--	--	--	--	alpha/beta hydrolase fold, putative, expressed
Os06g0618700	915	88.96	90.69	37.83	41.11	20.03	40.69	-1.16317	0.00236475	0.00713544	--	--	--	--	--	--	--	--	--	--	--	--	--	--	--	--	--	--	VQ domain containing protein, putative, expressed
Os05g0215000	1336	0.69	0.88	1.62	3.11	3.01	2.63	1.34245	0.00244952	0.00736556	--	--	--	--	--	--	--	--	--	--	--	--	--	--	--	--	--	--	BURP domain containing protein, expressed
Os11g0461200	1132	2.31	2.27	0.62	0.77	0.27	0.87	-1.50718	0.00249208	0.00746762	--	--	--	--	--	--	--	--	--	--	--	--	--	--	--	--	--	--	UDP-glucoronosyl and UDP-glucosyl transferase domain containing protein, expressed
Os01g0842500	2210	0	0.09	0	0.24	0.15	0.22	2.56149	0.00266385	0.0079362	--	--	--	--	--	--	--	--	--	--	--	--	--	--	--	--	--	--	laccase precursor protein, putative, expressed
MSTRG.6770	787	2.16	1.89	0.71	0.48	0.23	0.63	-1.88206	0.00266678	0.0079362	--	--	--	--	--	--	--	--	--	--	--	--	--	--	--	--	--	--	Predictive gene
Os05g0131500	1962	0.36	0.62	1.78	2.68	2.75	2.16	1.29582	0.00280558	0.00832064	--	--	--	--	--	--	--	--	--	--	--	--	--	--	--	--	--	--	ferroportin1 domain containing protein, expressed
Os04g0634900	507	1.36	1.41	0	0.57	1.41	9.33	1.80774	0.00281721	0.00832663	--	--	--	--	--	--	--	--	--	--	--	--	--	--	--	--	--	--	expressed protein
Os09g0306632	513	0	0	0.55	1.66	1.37	1.75	2.81428	0.00286686	0.00840011	--	--	--	--	--	--	--	--	--	--	--	--	--	--	--	--	--	--	Conserved hypothetical protein.
Os08g0468200	1811	1.18	0.36	0.25	0.23	0.19	0.16	-1.70644	0.00287117	0.00840011	--	--	--	--	--	--	--	--	--	--	--	--	--	--	--	--	--	--	Hypothetical gene
Os08g0468801	1811	1.18	0.36	0.25	0.23	0.19	0.16	-1.70644	0.00287117	0.00840011	--	--	--	--	--	--	--	--	--	--	--	--	--	--	--	--	--	--	Hypothetical gene
Os05g0217800	1129	0.46	2.16	10.96	11.08	16.49	8.52	1.19654	0.00295288	0.00861009	--	--	--	--	--	--	--	--	--	--	--	--	--	--	--	--	--	--	BURP domain containing protein, expressed
Os02g0682300	1039	2.38	4.18	1.09	0.87	0.38	1.88	-1.38771	0.00304325	0.00884381	--	--	--	--	--	--	--	--	--	--	--	--	--	--	--	--	--	--	DROUGHT HYPERSENSITIVE; E3 ubiquitin ligase, DHS
Os07g0542400	1974	29.69	35.97	13.18	11.79	7.6	17.12	-1.13174	0.00308178	0.00888047	--	--	--	--	--	--	--	--	--	--	--	--	--	--	--	--	--	--	TKL_IRAK_DUF26-ld.5-DUF26kinases have homology to DUF26 containing loci, expressed
Os07g0554600	1622	0.58	0.14	0.15	0.75	0.86	1.08	1.56976	0.00308446	0.00888047	--	--	--	--	--	--	--	--	--	--	--	--	--	--	--	--	--	--	expressed protein
Os09g0438700	1008	46.56	53.26	74.96	112.1	162.99	142.47	1.12617	0.00308663	0.00888047	--	--	--	--	--	--	--	--	--	--	--	--	--	--	--	--	--	--	chaperonin, putative, expressed
Os09g0339000	2188	2.74	2.83	1.08	1.13	0.35	1.55	-1.22868	0.00317394	0.00908696	--	--	--	--	--	--	--	--	--	--	--	--	--	--	--	--	--	--	cysteine-rich receptor-like protein kinase 25 precursor, putative, expressed
Os01g0736500	1023	0.84	1.58	0.63	2.98	3.27	1.92	1.3809	0.00317939	0.00908696	--	--	--	--	--	--	--	--	--	--	--	--	--	--	--	--	--	--	harpin-induced protein 1 domain containing protein, expressed
Os11g0291475	2324	6.78	3.28	0.64	1.28	1.82	1.56	-1.18731	0.00327409	0.00932685	--	--	--	--	--	--	--	--	--	--	--	--	--	--	--	--	--	--	Hypothetical gene
Os07g0418500	1891	0.07	0	0.17	0.57	0.31	0.31	2.07224	0.00329615	0.00935892	--	--	--	--	--	--	--	--	--	--	--	--	--	--	--	--	--	--	cytochrome P450 72A1, putative, expressed
Os04g0556400	2454	0.61	0.37	0.08	0	0.13	0.19	-1.74494	0.00335906	0.00950636	0	0	0	0.02	0.07	0.71	6.26519	3.97542e-07	2.48163e-06	--	--	--	--	--	--	--	--	--	glucosyltransferase, putative, expressed
Os06g0306300	1327	9.71	11.93	1.83	3.62	1.36	6.03	-1.16776	0.00338287	0.00951841	--	--	--	--	--	--	--	--	--	--	--	--	--	--	--	--	--	--	peroxidase precursor, putative, expressed
MSTRG.21461	1303	0.45	0.72	0.1	0.13	0	0.13	-2.43389	0.00339629	0.00951841	--	--	--	--	--	--	--	--	--	--	--	--	--	--	--	--	--	--	Predictive gene
MSTRG.4389	1801	0.04	0.08	0.04	0.19	0.33	0.32	2.31772	0.00339629	0.00951841	--	--	--	--	--	--	--	--	--	--	--	--	--	--	--	--	--	--	Predictive gene
Os09g0468150	1060	0.72	1.28	0.08	0.08	0.07	0.4	-1.95823	0.00343771	0.00960342	--	--	--	--	--	--	--	--	--	--	--	--	--	--	--	--	--	--	clathrin assembly protein, putative, expressed
Os07g0678600	2106	34.11	30.1	14.81	14.36	10.8	12.42	-1.11681	0.00346542	0.00964427	--	--	--	--	--	--	--	--	--	--	--	--	--	--	--	--	--	--	CAMK_KIN1/SNF1/Nim1_like.31 - CAMK includes calcium/calmodulin depedent protein kinases, expressed
Os04g0103700	2695	1.52	1.63	0.43	0.65	0.23	0.65	-1.28456	0.00347461	0.00964427	--	--	--	--	--	--	--	--	--	--	--	--	--	--	--	--	--	--	serine/threonine-protein kinase receptor precursor, putative, expressed
MSTRG.6805	1350.75	4.35	4.47	5.43	9.73	16.22	7.08	1.14118	0.00370728	0.0102153	--	--	--	--	--	--	--	--	--	--	--	--	--	--	--	--	--	--	Predictive gene
Os02g0700901	1243	0	0.29	0.31	0	0	0	-4.83708	0.00373932	0.0102153	--	--	--	--	--	--	--	--	--	--	--	--	--	--	--	--	--	--	Hypothetical gene
Os07g0152200	4423	0	0	0	0	0.13	0	4.80395	0.00373932	0.0102153	--	--	--	--	--	--	--	--	--	--	--	--	--	--	--	--	--	--	receptor-like protein kinase 2 precursor, putative, expressed
Os03g0808150	782	0	0	0	0.09	1.02	0	4.80207	0.00373932	0.0102153	--	--	--	--	--	--	--	--	--	--	--	--	--	--	--	--	--	--	polygalacturonase, putative, expressed
Os05g0458600	1304	0	0	0	0.06	0.22	0.13	4.77121	0.00373932	0.0102153	0	0	0	0.09	0.11	0.23	4.91087	0.00213676	0.00415256	--	--	--	--	--	--	--	--	--	laccase; OsLAC；OsLAC encodes a laccase protein involved in regulating the response of plants to brassinosteroids (Zhang et al. 2013).
Os05g0574800	3076	0.92	1.27	1.31	3.1	2.42	2.99	1.16462	0.00388232	0.0105726	--	--	--	--	--	--	--	--	--	--	--	--	--	--	--	--	--	--	pentatricopeptide repeat protein; OsPPR6；OsPPR6 regulates the early chloroplast biogenesis of rice by participating in the editing of ndhB transcripts encoded by plastid genes and splicing of ycf3 transcripts (Tang et al. 2017).
MSTRG.1354	916	0.09	0.93	1.4	3.4	3.03	0.69	1.48092	0.00406715	0.0110412	--	--	--	--	--	--	--	--	--	--	--	--	--	--	--	--	--	--	Predictive gene
Os11g0694125	1762	0.15	0.36	1.02	1.77	1.78	0.73	1.3788	0.00422385	0.0114308	--	--	--	--	--	--	--	--	--	--	--	--	--	--	--	--	--	--	Hypothetical protein.
Os08g0239000	1007	0	0.16	0	0.62	0.32	0.37	2.75966	0.00437569	0.0118048	--	--	--	--	--	--	--	--	--	--	--	--	--	--	--	--	--	--	LYR motif containing protein, putative, expressed
Os03g0788500	2639	5.49	5.7	2.23	2.23	1.19	3.14	-1.12158	0.00446046	0.0119961	--	--	--	--	--	--	--	--	--	--	--	--	--	--	--	--	--	--	calcium-dependent protein kinase gene; OsCPK10；OsCPK10 protein can not only self-phosphorylate, but also phosphorylate casein in a calcium-dependent manner (Fu et al. 2013).
Os03g0672400	2803	0.22	0.02	0.05	0.02	0	0	-3.2992	0.00456515	0.0122397	--	--	--	--	--	--	--	--	--	--	--	--	--	--	--	--	--	--	expressed protein
Os05g0149950	345	0	0	4.83	4.34	8.83	13.19	2.25361	0.00465852	0.0124515	--	--	--	--	--	--	--	--	--	--	--	--	--	--	--	--	--	--	glutaredoxin; OsGRX15；OsGRX15 belongs to CC-type glutaredoxin family and is a glutathione-dependent oxidoreductase (Garg et al. 2010).
MSTRG.7953	458	1.78	5.47	0.74	0.74	0.37	0.39	-2.36502	0.00482684	0.0128617	--	--	--	--	--	--	--	--	--	--	--	--	--	--	--	--	--	--	Predictive gene
Os03g0291500	2238	96.93	75.02	43.9	142.04	198.91	114.62	1.06699	0.0048418	0.012862	--	--	--	--	--	--	--	--	--	--	--	--	--	--	--	--	--	--	asparagine synthetase; OsAS1：OsAS1 is responsible for asparagine synthesis after ammonium is supplied to rice roots, and participates in primary assimilation of NH4+ in roots (Ohashi et al. 2015).
Os02g0520100	1321	0.97	0.89	0.11	0.4	0	0.18	-1.80393	0.00502956	0.0133199	--	--	--	--	--	--	--	--	--	--	--	--	--	--	--	--	--	--	hydrolase, NUDIX family, domain containing protein, expressed
Os01g0601675	3225	0.35	0.11	0.32	0.88	0.86	0.33	1.32525	0.005054	0.0133438	--	--	--	--	--	--	--	--	--	--	--	--	--	--	--	--	--	--	leucine rich repeat protein, putative, expressed
Os02g0140200	1814	0.22	0.19	0.53	0.9	1.22	0.55	1.43088	0.00508463	0.0133839	--	--	--	--	--	--	--	--	--	--	--	--	--	--	--	--	--	--	cycloartenol synthase, putative, expressed
Os04g0472300	2492	5.28	2.13	0.21	1.32	0.43	2.35	-1.15122	0.00528584	0.0138713	--	--	--	--	--	--	--	--	--	--	--	--	--	--	--	--	--	--	glycerophosphoryl diester phosphodiesterase family protein, putative, expressed
MSTRG.24461	298	28.72	25.16	10.34	11.59	0	9.22	-1.6578	0.00533459	0.013957	--	--	--	--	--	--	--	--	--	--	--	--	--	--	--	--	--	--	Predictive gene
Os02g0247500	1168	0.13	1.26	0.81	3.46	0.51	1.91	1.33322	0.00563833	0.0147072	0	0.19	0	0.71	0.29	0.64	2.74102	0.00119593	0.0025139	--	--	--	--	--	--	--	--	--	Conserved hypothetical protein
Os07g0683600	1047	0.74	1	1.53	2.73	3.77	2.1	1.30168	0.00571047	0.0148507	--	--	--	--	--	--	--	--	--	--	--	--	--	--	--	--	--	--	stress responsive protein, putative, expressed
Os02g0733166	576	0	0.58	0	1.42	1.49	0.86	2.42745	0.0057308	0.0148589	--	--	--	--	--	--	--	--	--	--	--	--	--	--	--	--	--	--	Conserved hypothetical protein.
Os05g0398800	2004	11.04	11.87	3.2	3.67	2.88	6.5	-1.07046	0.00599657	0.0155016	--	--	--	--	--	--	--	--	--	--	--	--	--	--	--	--	--	--	serine/threonine-protein kinase, putative, expressed
Os08g0482600	832	21.52	26.45	8.66	9.76	8.2	9.37	-1.08386	0.00603625	0.0155323	--	--	--	--	--	--	--	--	--	--	--	--	--	--	--	--	--	--	plastocyanin-like domain containing protein, putative, expressed
Os01g0892500	1431	5.42	6.6	1.46	2.05	1.58	2.71	-1.13062	0.00604634	0.0155323	--	--	--	--	--	--	--	--	--	--	--	--	--	--	--	--	--	--	pectinacetylesterase domain containing protein, expressed
Os03g0127950	521	3.06	1.32	3.19	2.66	6.58	12.95	1.36749	0.00606227	0.0155323	--	--	--	--	--	--	--	--	--	--	--	--	--	--	--	--	--	--	Similar to inner membrane protein ybaL.
Os04g0549700	1136	0.59	0.55	0.27	1.67	1.61	0.72	1.45588	0.00608558	0.0155461	--	--	--	--	--	--	--	--	--	--	--	--	--	--	--	--	--	--	AP2/EREBP transcription factor gene; OsDREB42;CR250；In Arabidopsis thaliana, most drought-responsive element-binding proteins (DREB) specifically bind to DREB and control the expression of many stress-induced genes.
Os01g0306800	1787	17.61	25.32	31.16	48.51	64.57	52.65	1.04207	0.00613479	0.0156003	--	--	--	--	--	--	--	--	--	--	--	--	--	--	--	--	--	--	expressed protein
Os03g0400800	2262	14	15.02	5.9	7.23	2.41	8.26	-1.05577	0.00614285	0.0156003	--	--	--	--	--	--	--	--	--	--	--	--	--	--	--	--	--	--	Leucine Rich Repeat family protein, expressed
Os01g0286900	859	3.95	3.7	1.54	1.77	0.41	1.85	-1.27767	0.00643821	0.0163026	--	--	--	--	--	--	--	--	--	--	--	--	--	--	--	--	--	--	OsIAA4 - Auxin-responsive Aux/IAA gene family member, expressed;
Os01g0719600	860	0.69	0.41	0.51	1.98	1.01	2.06	1.50718	0.00645983	0.0163097	--	--	--	--	--	--	--	--	--	--	--	--	--	--	--	--	--	--	heavy metal-associated domain containing protein, expressed
Os06g0652300	1044	0.81	2.84	4.23	3.58	9	6.57	1.14109	0.00648259	0.0163195	--	--	--	--	--	--	--	--	--	--	--	--	--	--	--	--	--	--	synthase, putative, expressed
Os06g0367100	3289	1.51	2.52	1.86	4.41	4.11	4.03	1.0655	0.00663065	0.0166439	--	--	--	--	--	--	--	--	--	--	--	--	--	--	--	--	--	--	Glycoside Hydrolase Encoding Gene; OsBE1；The loss of OsBE1 function caused mutant albinism and abnormal chloroplast development, suggesting that this gene regulates chlorophyll synthesis and chloroplast development through carbohydrate metabolism (Chen et al. 2013).
Os03g0288000	431.44	0.48	2.98	1.51	5.34	1.95	4.82	1.67528	0.00672466	0.016821	--	--	--	--	--	--	--	--	--	1.59	2.65	2.07	12.35	9.01	10.56	1.27085	0.0208595	0.0487611	metallothionein; OsMT1b；Metallothionein genes OsMT1a and OsMT1b are regulating rice blast resistance (Yang et al. 2021).
Os01g0841700	733	4.11	3.86	1.6	1.22	0.66	2.12	-1.35196	0.00674005	0.016821	--	--	--	--	--	--	--	--	--	--	--	--	--	--	--	--	--	--	small C2-domain protein; OsERG1；
Os08g0452900	1815	53.11	42.67	26.15	20.23	12.53	31.83	-1.02911	0.00681488	0.0169589	--	--	--	--	--	--	--	--	--	--	--	--	--	--	--	--	--	--	heat shock protein DnaJ, putative, expressed
Os03g0760200	1866	6.52	7.51	14.88	20.79	27.69	16.71	1.03791	0.00686801	0.0170421	--	--	--	--	--	--	--	--	--	--	--	--	--	--	--	--	--	--	bentazon sensitive lethal;Cytochrome P450; bel; CYP81A6;bsl; Benson sensitive lethal gene; Herbicide resistance gene
Os06g0695451	1181	3.6	3.15	3.59	1.22	2.3	1.37	-1.16754	0.00698032	0.0172713	1.55	0.18	0.95	0	0	0.53	-2.58284	4.73864e-05	0.000162693	--	--	--	--	--	--	--	--	--	Hypothetical gene
Os02g0129800	581	49.18	83.35	28.75	79.9	95.2	175.7	1.03027	0.00711509	0.0175546	--	--	--	--	--	--	--	--	--	--	--	--	--	--	--	--	--	--	UP-9A, putative, expressed
Os01g0731201	1261	2.62	3.98	2.61	0.94	1.58	1.88	-1.15172	0.00739192	0.0181858	--	--	--	--	--	--	--	--	--	--	--	--	--	--	--	--	--	--	Hypothetical gene
Os01g0203400	808	15.58	14.26	5.45	7.58	2.57	7.31	-1.08754	0.0075676	0.0185653	--	--	--	--	--	--	--	--	--	--	--	--	--	--	--	--	--	--	expressed protein
Os02g0644000	1887	12.24	13.43	8.29	5.77	4.04	8.07	-1.03095	0.00768978	0.0188117	--	--	--	--	--	--	--	--	--	--	--	--	--	--	--	--	--	--	vacuolar processing enzyme; OsVPE3；OsVPE3 plays a key role in vacuole-mediated programmed cell death and stomatal development in rice (Lu et al. 2016).
Os10g0109300	1447	54.95	79.95	27.77	28.68	13.08	43.92	-1.01151	0.00780719	0.0189929	--	--	--	--	--	--	--	--	--	--	--	--	--	--	--	--	--	--	peroxidase precursor, putative, expressed
Os01g0843800	2061	0.09	0.03	0.03	0.23	0	0.54	2.04166	0.00780771	0.0189929	--	--	--	--	--	--	--	--	--	--	--	--	--	--	--	--	--	--	laccase precursor protein, putative, expressed
Os05g0439000	1189	0.12	0.51	0.51	0.33	1.07	2.17	1.46151	0.00818645	0.0198584	--	--	--	--	--	--	--	--	--	--	--	--	--	--	--	--	--	--	zinc finger, C3HC4 type domain containing protein, expressed
Os01g0660200	1236	4.92	6.22	14.03	19.23	23.97	13.5	1.02857	0.00823821	0.0199282	--	--	--	--	--	--	--	--	--	--	--	--	--	--	--	--	--	--	glycosyl hydrolase, putative, expressed
Os05g0478000	888	1.22	1.46	1.96	1.68	3.27	7.22	1.2067	0.00829173	0.0200018	--	--	--	--	--	--	--	--	--	--	--	--	--	--	--	--	--	--	RING-H2 finger protein, putative, expressed
Os02g0515125	1965	0.34	0.24	0	0	0.11	0	-2.43005	0.00843107	0.0202252	--	--	--	--	--	--	--	--	--	--	--	--	--	--	--	--	--	--	Conserved hypothetical protein.
Os10g0564450	1519	0.11	0	0	0.57	0.22	0	2.3655	0.00843107	0.0202252	--	--	--	--	--	--	--	--	--	--	--	--	--	--	--	--	--	--	Hypothetical gene
Os07g0124900	756	0.53	2.53	0.08	0.17	0.12	0.71	-1.80369	0.00857258	0.0203952	--	--	--	--	--	--	--	--	--	0	0.04	0.21	11.35	16.36	10.25	6.22164	1.11731e-19	7.7765e-18	SCP-like extracellular protein, expressed
Os07g0125500	756	0.53	2.53	0.08	0.17	0.12	0.71	-1.80369	0.00857258	0.0203952	--	--	--	--	--	--	--	--	--	0	0.04	0.21	11.35	16.36	10.25	6.22164	1.11731e-19	7.7765e-18	SCP-like extracellular protein, expressed
Os07g0126301	756	0.53	2.53	0.08	0.17	0.12	0.71	-1.80369	0.00857258	0.0203952	--	--	--	--	--	--	--	--	--	0	0.04	0.21	11.35	16.36	10.25	6.22164	1.11731e-19	7.7765e-18	SCP-like extracellular protein, expressed
Os04g0429600	2379	2.7	2.08	7.8	8.57	13.66	6.12	1.01818	0.00875366	0.020769	--	--	--	--	--	--	--	--	--	--	--	--	--	--	--	--	--	--	CSLH3 - cellulose synthase-like family H, expressed
Os06g0188950	662	0.62	4.15	8.35	4.53	15.51	12.55	1.13677	0.00887964	0.0210103	--	--	--	--	--	--	--	--	--	--	--	--	--	--	--	--	--	--	Conserved hypothetical protein.
Os02g0787300	1879	18.21	21.96	10.22	9.36	6.36	10.81	-1.00234	0.00899609	0.0210954	--	--	--	--	--	--	--	--	--	--	--	--	--	--	--	--	--	--	Mitogen activated protein Kinase Kinase 4;SMALL GRAIN 1; OsMKK4;SMG1；Smg1 showed the phenotype of erect and dense ears, smaller and lighter grains, significantly reduced grain length, slightly reduced grain width and slightly shortened plant height (Duan et al. 2014). Inhibiting the expression of OsMKK4 can make the panicle of rice become denser and the grain smaller (Guo et al. 2018).
Os11g0184100	2191	0.43	0.51	0.75	1.53	1.27	1.36	1.16987	0.00901506	0.0210954	--	--	--	--	--	--	--	--	--	--	--	--	--	--	--	--	--	--	expressed protein
Os01g0564300	1590	5.37	6.13	1.59	2.16	0.82	3.72	-1.06252	0.00902691	0.0210954	--	--	--	--	--	--	--	--	--	1.88	3.86	3.56	2.32	2.25	3.49	-1.10573	0.00668613	0.0186142	peptidyl-prolyl cis-trans isomerase, FKBP-type, putative, expressed
Os01g0813700	1749	1.85	2.16	0.35	0.48	0.58	0.91	-1.18718	0.00903319	0.0210954	--	--	--	--	--	--	--	--	--	--	--	--	--	--	--	--	--	--	Os1bglu2 - beta-glucosidase homologue, similar to G. max isohydroxyurate hydrolase, expressed
Os05g0160300	671	12.33	16.83	14.09	4.74	6.79	11.24	-1.06154	0.0090374	0.0210954	--	--	--	--	--	--	--	--	--	--	--	--	--	--	--	--	--	--	LTPL104 - Protease inhibitor/seed storage/LTP family protein precursor, expressed
Os10g0162840	1083	0.42	1.17	0.29	0.15	0	0.46	-1.70109	0.00919295	0.0214008	--	--	--	--	--	--	--	--	--	--	--	--	--	--	--	--	--	--	wall-associated receptor kinase-like 4 precursor, putative, expressed
Os11g0502700	968	0.33	0.43	0.43	0.96	1.44	1.45	1.57669	0.00928712	0.021562	--	--	--	--	--	--	--	--	--	--	--	--	--	--	--	--	--	--	expressed protein
Os02g0165500	1735	0.38	1.15	0.28	0.36	0.08	0.21	-1.51833	0.00941855	0.0218087	--	--	--	--	--	--	--	--	--	--	--	--	--	--	--	--	--	--	expressed protein
Os05g0217700	1088	1.94	1.57	15.38	16.82	18.64	9.67	1.02948	0.0095074	0.0219558	--	--	--	--	--	--	--	--	--	--	--	--	--	--	--	--	--	--	expressed protein
Os08g0160600	2084	0.08	0	0.45	0.34	0.55	0.93	1.52748	0.00976913	0.0223811	--	--	--	--	--	--	--	--	--	--	--	--	--	--	--	--	--	--	Hypothetical protein.
MSTRG.5862	1756	0.86	0.47	0.27	1.27	1.3	1.23	1.184	0.00995861	0.022755	--	--	--	--	--	--	--	--	--	1.66	1.29	1.61	1.28	1.09	1.04	-1.3964	0.00131156	0.00443129	Predictive gene
Os07g0537200	1376	0.05	0.05	0	0	0.36	0.39	2.55976	0.01029	0.0234505	--	--	--	--	--	--	--	--	--	--	--	--	--	--	--	--	--	--	TKL_IRAK_DUF26-lc.1-DUF26kinases have homology to DUF26 containing loci, expressed
Os02g0822900	3070	5.5	5.73	2.82	2.42	1.43	3.71	-1.00019	0.0104213	0.0235636	--	--	--	--	--	--	--	--	--	--	--	--	--	--	--	--	--	--	protein kinase, putative, expressed
Os04g0577700	1234	8.1	8.59	4.1	3.54	2.28	5.09	-1.02317	0.01068	0.0240369	--	--	--	--	--	--	--	--	--	--	--	--	--	--	--	--	--	--	DUF623 domain containing protein, expressed
MSTRG.5486	803.5	0	1.41	0	0	2.41	1.77	1.50328	0.0106861	0.0240369	--	--	--	--	--	--	--	--	--	--	--	--	--	--	--	--	--	--	Predictive gene
Os01g0175700	2019	0.03	0.17	0.17	0.44	0.4	0.39	1.62206	0.0108949	0.0244429	--	--	--	--	--	--	--	--	--	--	--	--	--	--	--	--	--	--	boron transporter protein, putative, expressed
Os10g0509401	530	6.38	13.93	2.56	15.09	10.87	24.6	1.06236	0.0110315	0.0246855	--	--	--	--	--	--	--	--	--	--	--	--	--	--	--	--	--	--	UP-9A, putative, expressed
MSTRG.17015	539	3.07	0.97	3.69	8.12	5.34	6.76	1.25272	0.0112362	0.0250788	--	--	--	--	--	--	--	--	--	--	--	--	--	--	--	--	--	--	Predictive gene
Os08g0501700	3984	0.37	0.29	0.03	0.11	0	0.16	-1.42557	0.0113703	0.0253128	--	--	--	--	--	--	--	--	--	--	--	--	--	--	--	--	--	--	OsWAK76 - OsWAK receptor-like cytoplasmic kinase OsWAK-RLCK, expressed
Os09g0544700	804	0.33	0.57	0.34	0	0.11	0	-3.08228	0.0120682	0.0267975	--	--	--	--	--	--	--	--	--	--	--	--	--	--	--	--	--	--	expressed protein
Os03g0812400	847	0.61	0.31	2.63	2.99	3.52	3.11	1.26319	0.0122786	0.0271397	--	--	--	--	--	--	--	--	--	--	--	--	--	--	--	--	--	--	EF hand family protein
Os09g0427100	1358	0.1	0	0.05	0.71	0	0.17	2.2434	0.0124228	0.0273744	--	--	--	--	--	--	--	--	--	--	--	--	--	--	--	--	--	--	expressed protein
Os01g0652100	2658	1.41	0.45	0.05	0.17	0.19	0.51	-1.20507	0.0126685	0.0277745	--	--	--	--	--	--	--	--	--	--	--	--	--	--	--	--	--	--	proteins of unknown function domain containing protein, expressed
Os09g0351800	627	2.05	3.01	0	1.08	0	0.38	-1.79743	0.0127006	0.0277745	--	--	--	--	--	--	--	--	--	--	--	--	--	--	--	--	--	--	expressed protein
Os04g0477025	1865	0.33	0.42	0.17	0.1	0	0.24	-1.59317	0.0127006	0.0277745	--	--	--	--	--	--	--	--	--	--	--	--	--	--	--	--	--	--	Hypothetical protein.
Os07g0534000	1712	0.36	0.37	0.38	0.77	0.74	1.3	1.27245	0.0130229	0.0284077	--	--	--	--	--	--	--	--	--	--	--	--	--	--	--	--	--	--	uncharacterized membrane protein, putative, expressed
Os04g0684100	1512	5.83	4.61	3.64	1.82	1.97	4.26	-1.01972	0.0131592	0.0285676	--	--	--	--	--	--	--	--	--	--	--	--	--	--	--	--	--	--	expressed protein
Os12g0630200	897	0.37	0.96	1.16	1.66	2.27	2.64	1.27167	0.0148497	0.0317527	--	--	--	--	--	--	--	--	--	--	--	--	--	--	--	--	--	--	thaumatin family domain containing protein, expressed
Os04g0345100	582	1	3.09	1.45	1.25	4.71	8.34	1.22728	0.014982	0.0319567	--	--	--	--	--	--	--	--	--	--	--	--	--	--	--	--	--	--	Hypothetical protein.
Os11g0232400	2556	0	0.13	0	0.47	0.04	0	1.9217	0.015041	0.0320036	--	--	--	--	--	--	--	--	--	0	0.9	0.17	0	0	0	-7.3372	1.41359e-10	1.89204e-09	Conserved hypothetical protein.
Os12g0574500	1205	1.04	0	0.77	0	1.71	2.9	1.19988	0.0165372	0.0347461	0	0	0	0.34	0.29	0	4.78577	0.00373932	0.00669826	1.26	0.71	0	0	0	0	-7.15262	7.19683e-10	8.94464e-09	Hypothetical protein
Os02g0176000	669	8.92	10.81	2.05	5.08	0.62	5.32	-1.05571	0.016775	0.0350052	--	--	--	--	--	--	--	--	--	--	--	--	--	--	--	--	--	--	B-Box zinc finger gene; B-box (BBX) -containing protein; OsBBX2；
Os02g0208675	1209	1.15	3.08	2.88	1.35	4.18	10.93	1.00265	0.0168616	0.0350672	--	--	--	--	--	--	--	--	--	--	--	--	--	--	--	--	--	--	Hypothetical protein.
Os08g0231400	995	1.58	2.88	0.91	0.17	0.41	2	-1.19299	0.0169289	0.0350672	2.58	1.33	2.18	0	0.16	0.16	-4.39377	3.33296e-11	3.81439e-10	--	--	--	--	--	--	--	--	--	cupin domain containing protein, Germin-like protein; OsGLP8-12；
Os01g0949260	243	97.57	25.38	38.99	14.73	21.38	27.18	-1.50689	0.0169443	0.0350672	--	--	--	--	--	--	--	--	--	--	--	--	--	--	--	--	--	--	Hypothetical gene
Os02g0149700	2122	0	0.37	0	0.29	0.34	0.43	1.41369	0.0169667	0.0350672	--	--	--	--	--	--	--	--	--	--	--	--	--	--	--	--	--	--	ATEXO70G1, putative, expressed
Os06g0217700	964	2.41	2.24	1.99	5.96	4.16	4.1	1.01839	0.0170641	0.0351434	--	--	--	--	--	--	--	--	--	--	--	--	--	--	--	--	--	--	expressed protein
Os01g0758950	2388	0.31	1.36	0	2.2	0.19	1.08	1.02038	0.0178672	0.0365792	--	--	--	--	--	--	--	--	--	0	0	0	0.46	0.77	0	6.61392	3.06819e-07	2.48309e-06	Hypothetical protein.
Os09g0462550	4374	0.74	0.9	0.23	0.27	0.22	0.48	-1.02896	0.0179713	0.0367056	--	--	--	--	--	--	--	--	--	--	--	--	--	--	--	--	--	--	Hypothetical gene
Os03g0787200	1893	0.41	0.43	0.78	1.24	1.3	1.28	1.09928	0.0180982	0.0368777	--	--	--	--	--	--	--	--	--	--	--	--	--	--	--	--	--	--	IQ calmodulin-binding motif domain containing protein, expressed
Os07g0120100	638	0.66	1.03	1.38	2.95	4.59	0.36	1.32329	0.019102	0.0388317	--	--	--	--	--	--	--	--	--	--	--	--	--	--	--	--	--	--	DUF538 domain containing protein, putative, expressed
MSTRG.6954	662	2.35	1.26	3.69	5.56	7	4.19	1.08613	0.0197305	0.0398289	--	--	--	--	--	--	--	--	--	--	--	--	--	--	--	--	--	--	Predictive gene
Os04g0416450	2330	0	0	0.08	0.1	0.03	0.38	2.34005	0.0199073	0.0399067	--	--	--	--	--	--	--	--	--	--	--	--	--	--	--	--	--	--	Hypothetical protein.
Os01g0209901	1863	0	0.66	0	0	0.14	0	-2.06038	0.0199073	0.0399067	--	--	--	--	--	--	--	--	--	--	--	--	--	--	--	--	--	--	Hypothetical gene
Os07g0650000	2971	0.07	0.12	0.14	0.07	0	0.02	-1.96999	0.0199073	0.0399067	0.08	0	0.07	0.13	0.27	0.34	2.03167	0.00252	0.00480666	--	--	--	--	--	--	--	--	--	Hypothetical protein.
MSTRG.28664	531	0.98	0	0.25	2.29	1.26	1.35	1.82272	0.0208776	0.041373	--	--	--	--	--	--	--	--	--	--	--	--	--	--	--	--	--	--	Predictive gene
Os01g0163000	3092	0.05	0.02	0.12	0.19	0.32	0.1	1.60403	0.0215714	0.0423602	--	--	--	--	--	--	--	--	--	--	--	--	--	--	--	--	--	--	resistance protein SlVe1 precursor, putative, expressed
Os05g0449200	1883	1.31	0.83	0.39	0.51	0	0.76	-1.11745	0.0231063	0.0446652	--	--	--	--	--	--	--	--	--	--	--	--	--	--	--	--	--	--	transferase family protein, putative, expressed
Os07g0561800	1182.5	2.72	5.22	2.66	2.33	1.8	1.4	-1.01023	0.0233593	0.0449536	--	--	--	--	--	--	--	--	--	--	--	--	--	--	--	--	--	--	urate anion exchanger, putative, expressed
Os05g0334400	1835	--	--	--	--	--	--	--	--	--	0	1.52	1.93	0	0	0	-8.18592	1.27486e-16	6.56552e-15	--	--	--	--	--	--	--	--	--	chaperone protein dnaJ, putative, expressed
Os04g0351333	2640	--	--	--	--	--	--	--	--	--	0	0	0	0	1.19	1.29	7.98318	1.52917e-15	6.30016e-14	--	--	--	--	--	--	--	--	--	Rf1,mitochondrialprecursor,putative,expressed
Os02g0824100	1596	--	--	--	--	--	--	--	--	--	0	0	0	1.11	1.61	1.28	7.84731	1.14017e-14	3.35536e-13	0	0	0	1.62	2.41	2.17	8.18251	4.83395e-14	1.40185e-12	cytochromeP450,putative,expressed
Os02g0206550	755	--	--	--	--	--	--	--	--	--	4.29	11.5	19.53	0	4	0	-3.40755	1.59727e-13	4.11297e-12	--	--	--	--	--	--	--	--	--	Hypotheticalprotein
Os02g0586900	675	--	--	--	--	--	--	--	--	--	3.41	0.42	9.58	0.3	0	0.29	-4.65647	9.21332e-13	2.10883e-11	--	--	--	--	--	--	--	--	--	glycine-richcellwallstructuralproteinprecursor,putative,expressed
Os05g0560750	770	--	--	--	--	--	--	--	--	--	0	0	0	0	1.02	7.37	7.41191	2.98757e-12	5.59491e-11	0.21	0	6.4	0	0.12	0	-5.8431	2.23985e-11	3.24778e-10	Hypothetical gene.
Os05g0318166	2024	--	--	--	--	--	--	--	--	--	0.94	0.85	0	0	0	0	-7.41257	5.23978e-12	8.99495e-11	--	--	--	--	--	--	--	--	--	Hypothetical gene
Os11g0530650	874	--	--	--	--	--	--	--	--	--	1.51	1.41	2.47	0	0	0	-7.35471	9.28957e-12	1.47204e-10	--	--	--	--	--	--	--	--	--	Hypothetical protein.
Os11g0197466	639	--	--	--	--	--	--	--	--	--	3.76	2.56	4.26	0	0	0.29	-5.01832	1.30725e-11	1.79529e-10	--	--	--	--	--	--	--	--	--	Hypotheticalgene.
Os02g0620566	1557	--	--	--	--	--	--	--	--	--	0	0	0	0	1.29	1.52	7.25321	2.23985e-11	2.8838e-10	--	--	--	--	--	--	--	--	--	Hypothetical protein.
Os06g0614050	2333	--	--	--	--	--	--	--	--	--	0	0	0	0.15	0	1.4	7.12157	7.55236e-11	8.18835e-10	--	--	--	--	--	--	--	--	--	Hypothetical protein
Os02g0602201	1416	--	--	--	--	--	--	--	--	--	0	0	0	0.32	0.22	2.13	7.06212	1.94369e-10	2.002e-09	--	--	--	--	--	--	--	--	--	Hypothetical gene.
MSTRG.27175	909	--	--	--	--	--	--	--	--	--	4.42	3.58	2.96	0	1.47	0	-3.11528	1.17178e-09	1.14946e-08	--	--	--	--	--	--	--	--	--	Predictive gene
Os01g0606133	1372	--	--	--	--	--	--	--	--	--	0	0	0	1.44	0.9	0	6.84141	1.99795e-09	1.87081e-08	--	--	--	--	--	--	--	--	--	expressedprotein
Os06g0156600	1429	--	--	--	--	--	--	--	--	--	0.89	0	0.35	1.8	0.52	8.04	2.81084	3.14845e-09	2.81992e-08	--	--	--	--	--	--	--	--	--	GDSL-like lipase/acylhydrolase, putative, expressed
Os04g0118450	2554	--	--	--	--	--	--	--	--	--	0	0	15.29	0	3.07	0.29	-2.40064	6.29051e-09	5.39935e-08	--	--	--	--	--	--	--	--	--	Hypotheticalprotein.
Os05g0218001	1112	--	--	--	--	--	--	--	--	--	0	0	0	1.12	0.67	0.81	6.54588	3.66063e-08	2.79293e-07	--	--	--	--	--	--	--	--	--	Myb/SANT-likedomaindomaincontainingprotein.
Os10g0109600	1181	--	--	--	--	--	--	--	--	--	3.38	2.13	10.22	0.84	2.05	0.58	-2.41235	4.08551e-08	3.00577e-07	--	--	--	--	--	--	--	--	--	peroxidaseprecursor,putative,expressed
Os01g0291733	1168	--	--	--	--	--	--	--	--	--	0.53	1.19	0.91	0.14	0	0	-4.41054	1.01098e-07	7.18143e-07	0.04	1.62	0.41	0.64	0	0	-2.40283	0.000311886	0.00124754	Hypothetical protein
Os02g0208300	3540	--	--	--	--	--	--	--	--	--	0.64	0	0	0.02	0	0	-4.97519	1.50251e-07	9.98439e-07	--	--	--	--	--	--	--	--	--	pleiotropic drug resistance protein, putative, expressed
Os10g0148000	786	--	--	--	--	--	--	--	--	--	1.75	0.74	0.58	0	0	0	-6.3367	3.97542e-07	2.48163e-06	--	--	--	--	--	--	--	--	--	drought-Induced lipid transfer protein; anther-specific plant lipid transfer protein; OsDIL; OsLTP6：OsDIL significantly improved the drought tolerance of transgenic rice in vegetative and reproductive stages, but under normal conditions, there was no phenotypic change and yield damage (Guo et al. 2013).
Os11g0282800	1839	--	--	--	--	--	--	--	--	--	0	0	0.19	0.77	0	1.5	3.31659	4.92539e-07	2.98421e-06	--	--	--	--	--	--	--	--	--	POT family protein, expressed
Os12g0194900	1817	--	--	--	--	--	--	--	--	--	4.15	7.48	1.89	0.49	1.84	1.95	-2.01884	1.08828e-06	6.40528e-06	5.01	1.47	1.44	3.17	0.79	0.81	-1.88318	6.48362e-06	3.7605e-05	amino acid transporter; OsAAP4; OsAAP4 positively regulates rice tillering and yield through nitrogen metabolism and hormone pathway (Fang et al. 2021).
Os10g0552300	669	--	--	--	--	--	--	--	--	--	4.88	0	4.76	0.87	0.44	0.16	-2.84664	1.78989e-06	1.02422e-05	--	--	--	--	--	--	--	--	--	LTPL143-Proteaseinhibitor/seedstorage/LTPfamilyproteinprecursor,expressed
Os03g0236983	1593	--	--	--	--	--	--	--	--	--	0	0.46	0.52	0	0	0	-6.1314	2.18499e-06	1.18449e-05	--	--	--	--	--	--	--	--	--	Hypothetical protein
Os02g0174250	1309	--	--	--	--	--	--	--	--	--	0	0	0	1.04	0.39	0	6.05846	2.18499e-06	1.18449e-05	--	--	--	--	--	--	--	--	--	Hypotheticalprotein
Os11g0490251	3039	--	--	--	--	--	--	--	--	--	0.16	0	0.28	0	0	0	-6.02034	5.32276e-06	2.61069e-05	--	--	--	--	--	--	--	--	--	Hypotheticalprotein
Os07g0546150	2029	--	--	--	--	--	--	--	--	--	0	0	0	0.42	0.21	0.13	5.94784	5.32276e-06	2.61069e-05	--	--	--	--	--	--	--	--	--	Hypotheticalprotein
Os01g0186900	1182	--	--	--	--	--	--	--	--	--	0	0	0.13	0.36	0.81	0.76	3.33999	6.37498e-06	3.05406e-05	--	--	--	--	--	--	--	--	--	transposon protein, putative, CACTA, En/Spm sub-class, expressed
Os01g0894050	968	--	--	--	--	--	--	--	--	--	1.05	0.8	0.17	0	0	0.06	-4.46587	9.49195e-06	4.25074e-05	--	--	--	--	--	--	--	--	--	Myb/SANT-likedomaindomaincontainingprotein
Os11g0151400	1871	--	--	--	--	--	--	--	--	--	0.14	0.03	0.18	0.1	2.01	0.4	2.50919	1.07937e-05	4.73085e-05	--	--	--	--	--	--	--	--	--	cytochrome P450, putative, expressed
Os04g0658700	1255	--	--	--	--	--	--	--	--	--	0	0	0	0.22	0.62	0.48	5.81919	1.3331e-05	5.60445e-05	0	0	0	0.59	0.3	0.49	5.6129	0.000442752	0.00167476	cysteine-rich receptor-like protein kinase 8 precursor, putative, expressed
Os03g0772700	1971	--	--	--	--	--	--	--	--	--	0	0	0	0.36	0	0.38	5.78046	1.3331e-05	5.60445e-05	--	--	--	--	--	--	--	--	--	legumelectinsbetadomaincontainingprotein,expressed
Os06g0166500	997	--	--	--	--	--	--	--	--	--	7.31	4.92	11.43	3.07	2.4	2.55	-1.80159	1.67422e-05	6.89779e-05	--	--	--	--	--	--	--	--	--	Aux/IAA protein; Auxin-responsive Aux/IAA gene family member; OsIAA20; OsIAA20 plays an important role in rice drought and salt stress response through ABA-dependent mechanism; OsIAA20 can inhibit the negative effects of abscisic acid on rice seed germination (Zhang et al. 2021).
MSTRG.21250	1716	--	--	--	--	--	--	--	--	--	0.16	0.11	0.16	0.34	1.55	1.09	2.4658	1.90435e-05	7.69209e-05	0.04	0.08	0.04	1.12	0.88	0.7	3.13549	1.00533e-05	5.73534e-05	Predictive gene
MSTRG.27174	948	--	--	--	--	--	--	--	--	--	0	0	1.38	2.89	1.37	3.36	2.1995	1.97338e-05	7.81762e-05	--	--	--	--	--	--	--	--	--	Predictive gene
Os05g0112125	1957	--	--	--	--	--	--	--	--	--	0	0	0	0.23	0.29	0.2	5.75985	2.13296e-05	8.29036e-05	--	--	--	--	--	--	--	--	--	Hypothetical protein
Os06g0567200	2014	--	--	--	--	--	--	--	--	--	1.14	1.17	1.53	2.62	6.31	6.31	1.69471	3.39373e-05	0.000122138	0.77	0.8	1.11	8	6.72	6.64	2.08108	8.11726e-07	6.01023e-06	L-ascorbateoxidaseprecursor,putative,expressed
MSTRG.104	557	--	--	--	--	--	--	--	--	--	0	0	4.08	0	0	0	-5.73931	3.43885e-05	0.000122138	2.37	2.94	1.57	0	0	0	-6.96155	5.75199e-09	5.56026e-08	Predictive gene
MSTRG.9853	559	--	--	--	--	--	--	--	--	--	0	0	0	1.03	1.48	2.02	5.6978	3.43885e-05	0.000122138	0	0	0	2.48	1.13	0.93	5.42613	0.00110656	0.00381271	Predictive gene
Os04g0301500	1281	--	--	--	--	--	--	--	--	--	0.11	0	0.34	0.27	1.64	1.34	2.51821	4.28438e-05	0.00014959	--	--	--	--	--	--	--	--	--	JA-inducible transcription factor; bHLH transcription activator regulate; RERJ1; OsbHLH6：OsbHLH6 is a gene specifically induced by fungal infection, and its expression can be significantly induced by rice blast infection and chitin treatment (Meng et al. 2020). OsbHLH6 is a key gene regulating SA and JA signal antagonism in plants (Meng et al. 2020). OsbHLH6 interacts with OsMYC2 (the key regu-la…
Os06g0141200	890	--	--	--	--	--	--	--	--	--	39.9	51.86	33.92	15.58	22.43	14.6	-1.56645	5.83457e-05	0.000197036	--	--	--	--	--	--	--	--	--	zincfingerfamilyprotein,putative,expressed
Os04g0366000	2106	--	--	--	--	--	--	--	--	--	0.83	0.09	2.03	0.5	0.24	0.13	-1.95015	7.3092e-05	0.000242854	--	--	--	--	--	--	--	--	--	OsWAK38-OsWAKreceptor-likeproteinkinase,expressed
MSTRG.7384	751	--	--	--	--	--	--	--	--	--	1.49	0.36	3.88	0.95	0.12	0.13	-2.40487	8.75138e-05	0.000281483	--	--	--	--	--	--	--	--	--	Predictive gene
Os01g0355175	1675	--	--	--	--	--	--	--	--	--	0.01	0	0	0.2	0.56	0	5.53767	9.15502e-05	0.000281483	--	--	--	--	--	--	--	--	--	Hypothetical protein
Os11g0686450	2018	--	--	--	--	--	--	--	--	--	0	0	0	0	0	0.59	5.49487	9.15502e-05	0.000281483	--	--	--	--	--	--	--	--	--	Hypothetical protein.
Os03g0687100	1494	--	--	--	--	--	--	--	--	--	0	0	0	0.79	0	0	5.49482	9.15502e-05	0.000281483	--	--	--	--	--	--	--	--	--	Hypothetical protein
Os07g0127600	856	--	--	--	--	--	--	--	--	--	6.25	1.28	8.1	2.21	3.01	0.31	-1.69916	0.000118467	0.000353683	--	--	--	--	--	--	--	--	--	SCP-likeextracellularprotein,expressed
Os10g0555600	1261	--	--	--	--	--	--	--	--	--	1.51	0.51	2.33	4.17	5.53	6.17	1.62391	0.000121744	0.000358274	0.47	0.38	0.48	3.19	2.38	3.42	1.85971	0.000239934	0.000994012	expansin precursor, putative, expressed
Os06g0264200	1446	--	--	--	--	--	--	--	--	--	0.74	0.94	1.45	0	0	0.95	-2.02817	0.000128833	0.000371932	--	--	--	--	--	--	--	--	--	CCT/B-boxzincfingerprotein,putative,expressed
Os05g0560900	1636.09	--	--	--	--	--	--	--	--	--	3.63	2.59	0.25	0.25	1.37	0.9	-1.68726	0.000129996	0.000371932	--	--	--	--	--	--	--	--	--	gibberellin 2-oxidase gene; OsGA2ox8;
Os03g0718150	1138	--	--	--	--	--	--	--	--	--	0	0.53	0.48	0	0	0	-5.5257	0.000151257	0.000415452	--	--	--	--	--	--	--	--	--	Hypotheticalprotein
Os02g0174900	1380	--	--	--	--	--	--	--	--	--	0	0	0	0	0	0.89	5.41375	0.000151257	0.000415452	--	--	--	--	--	--	--	--	--	Hypotheticalgene
Os08g0411250	1877	--	--	--	--	--	--	--	--	--	0	0	0.13	0.61	0.13	0.4	2.67599	0.000157625	0.000427246	--	--	--	--	--	--	--	--	--	Hypotheticalprotein
Os06g0210000	1262	--	--	--	--	--	--	--	--	--	1.1	0.62	0.23	0	0.28	0.12	-2.51474	0.000177014	0.00047357	--	--	--	--	--	--	--	--	--	integralmembraneproteinDUF6containingprotein,expressed
Os01g0829600	1375	--	--	--	--	--	--	--	--	--	0	0	0	0.3	0.15	0.37	5.32004	0.000252095	0.000657361	--	--	--	--	--	--	--	--	--	expressedprotein
Os02g0772100	1405	--	--	--	--	--	--	--	--	--	1.66	2.65	4.24	9.35	9.76	9.39	1.45491	0.00029	0.000746751	--	--	--	--	--	--	--	--	--	Conservedhypotheticalprotein
Os07g0112700	858	--	--	--	--	--	--	--	--	--	0.2	0.29	0.1	1.44	1.36	1.34	2.44428	0.000311886	0.000793191	--	--	--	--	--	--	--	--	--	plastocyanin-likedomaincontainingprotein,putative,expressed
Os03g0183500	904	--	--	--	--	--	--	--	--	--	0.74	1.17	0.47	1.68	3.84	4.47	1.73681	0.000387781	0.000974182	--	--	--	--	--	--	--	--	--	DUF581 domain containing protein, expressed
Os05g0353200	1829	--	--	--	--	--	--	--	--	--	0	0	0	0.14	0	0.42	5.23654	0.000423977	0.00102752	--	--	--	--	--	--	--	--	--	Hypothetical protein
Os02g0611250	1729	--	--	--	--	--	--	--	--	--	0	0	0	0.11	0.22	0.22	5.22063	0.000423977	0.00102752	--	--	--	--	--	--	--	--	--	Hypotheticalgene
Os04g0486950	2046	--	--	--	--	--	--	--	--	--	10.73	5.88	5.51	1.53	5.49	3.33	-1.38354	0.000434572	0.00104095	--	--	--	--	--	--	--	--	--	malatesynthase,glyoxysomal,putative,expressed
Os01g0323775	1630	--	--	--	--	--	--	--	--	--	1.53	1.07	0.26	0.43	0.55	0	-1.76406	0.000526572	0.00124682	--	--	--	--	--	--	--	--	--	Hypothetical protein
Os04g0475100	2385	--	--	--	--	--	--	--	--	--	0.13	0	0.5	0.97	0.66	0.79	1.68588	0.00062814	0.00147042	--	--	--	--	--	--	--	--	--	receptor-likeproteinkinase,putative,expressed
Os08g0503000	827	--	--	--	--	--	--	--	--	--	7.56	4.04	7.48	4.66	1.95	1.53	-1.44867	0.000679172	0.00157202	--	--	--	--	--	--	--	--	--	skinsecretoryproteinxP2precursor,putative,expressed
Os01g0794800	2462	--	--	--	--	--	--	--	--	--	0.1	0.27	0.05	0.66	0.69	0.6	1.8172	0.000707587	0.00161959	--	--	--	--	--	--	--	--	--	OsSub6-PutativeSubtilisinhomologue,expressed
Os01g0740350	1460	--	--	--	--	--	--	--	--	--	0.05	0.05	0.14	0.55	0.31	0.77	2.45115	0.000765296	0.00173243	--	--	--	--	--	--	--	--	--	Hypotheticalgene
Os03g0122300	1224.85	--	--	--	--	--	--	--	--	--	9.37	3.27	8.86	17.12	23.8	21.34	1.30726	0.000785963	0.00175987	4.72	5.33	7.19	26.11	26.33	28.96	1.37808	0.000458092	0.00169591	flavanone 3-hydroxylase; 2-oxoglutarate-dependent dioxygenase; OsF3H; OsF3H03g; OsF3H positively regulates the resistance of rice to brown planthopper and negatively regulates the resistance of rice to rice blast (Chen et al. 2022). Xanthomonas transcription activator Tal2b can directly bind to the promoter region of host gene OsF3H03g and activate its expression. OsF3H03g encodes 2- ketoglutarat…
Os07g0133500	1833	--	--	--	--	--	--	--	--	--	0.19	0.25	0.19	0.89	1.12	0.67	1.81314	0.000832411	0.00184384	--	--	--	--	--	--	--	--	--	stress-inducedprotein,putative,expressed
Os02g0771666	984	--	--	--	--	--	--	--	--	--	0	0.27	0	2.21	0	0	2.80349	0.000848038	0.00185847	--	--	--	--	--	--	--	--	--	Hypotheticalgene
Os01g0127600	878	--	--	--	--	--	--	--	--	--	0	0.09	0.1	0.37	1.03	0.99	3.14319	0.000860316	0.00186553	--	--	--	--	--	--	--	--	--	BBTI8 - Bowman-Birk type bran trypsin inhibitor precursor, expressed
Os05g0298300	2054	--	--	--	--	--	--	--	--	--	0.16	0.52	0	0	0.14	0	-2.39495	0.00119593	0.0025139	--	--	--	--	--	--	--	--	--	Hypotheticalprotein
Os09g0565250	1045	--	--	--	--	--	--	--	--	--	0.22	0.62	0	0	0	0	-5.09806	0.0012339	0.00254184	--	--	--	--	--	--	--	--	--	Hypotheticalgene.
Os08g0564400	2579	--	--	--	--	--	--	--	--	--	0	0	0	0	0	0.32	5.03473	0.0012339	0.00254184	--	--	--	--	--	--	--	--	--	Hypotheticalprotein
Os05g0592450	1350	--	--	--	--	--	--	--	--	--	0	0.44	1.08	0.42	0	0	-2.08677	0.00166214	0.0033901	--	--	--	--	--	--	--	--	--	Hypotheticalgene
Os02g0232050	616	--	--	--	--	--	--	--	--	--	0.7	1.78	1.44	0.66	0	0	-2.64217	0.00169023	0.00341359	--	--	--	--	--	--	--	--	--	Hypotheticalgene
Os04g0196850	1257	--	--	--	--	--	--	--	--	--	2.39	1.57	1.59	0	0.55	1.91	-1.46631	0.00183261	0.00366522	2.21	2.77	1.45	0	0.75	0.32	-3.56297	4.60524e-12	7.63154e-11	Similar to OSIGBa0132I10.3 protein.
Os01g0117000	2223	--	--	--	--	--	--	--	--	--	0	0	0.15	0.3	0.43	0.09	2.17041	0.00212365	0.00415256	--	--	--	--	--	--	--	--	--	receptor-likekinase,putative,expressed
Os01g0699450	1274	--	--	--	--	--	--	--	--	--	0.36	0.21	0	0	0	0	-4.9439	0.00213676	0.00415256	--	--	--	--	--	--	--	--	--	Hypothetical protein
Os07g0184850	729	--	--	--	--	--	--	--	--	--	8.52	5.75	3.94	2.59	2.4	3.74	-1.32696	0.00223813	0.00430893	--	--	--	--	--	--	--	--	--	SimilartohistoneH1
MSTRG.9557	580	--	--	--	--	--	--	--	--	--	0.8	1.12	1.25	0	0.43	0	-3.06235	0.00286686	0.00536886	--	--	--	--	--	--	--	--	--	Predictive gene
Os10g0551800	627	--	--	--	--	--	--	--	--	--	1.72	0	1.04	0	0.5	0	-2.53389	0.00286686	0.00536886	--	--	--	--	--	--	--	--	--	LTPL139-Proteaseinhibitor/seedstorage/LTPfamilyproteinprecursor,expressed
Os02g0513100	1562	--	--	--	--	--	--	--	--	--	0.4	0	0.88	0.17	0.17	0	-2.06336	0.00293096	0.00543944	--	--	--	--	--	--	--	--	--	sugar transporter; bacterial blight susceptibility gene; OsSWEET15，OsSWEET15 may be a susceptible gene of bacterial blight, which can support the development of disease symptoms caused by bacterial blight (Streubel et al. 2013)
Os01g0680100	1594	--	--	--	--	--	--	--	--	--	0	0	1.12	0.29	0	0	-2.08082	0.00343771	0.00632294	--	--	--	--	--	--	--	--	--	Hypotheticalprotein
Os01g0712501	1119	--	--	--	--	--	--	--	--	--	0	0	0.7	0	0	0	-4.92112	0.00373932	0.00669826	0.7	0.36	0	0.36	0	0	-2.4669	0.00339629	0.0101889	Hypothetical gene.
Os05g0501650	768	--	--	--	--	--	--	--	--	--	0.59	0	0.62	0	0	0	-4.92094	0.00373932	0.00669826	1.06	0	0.21	0	0.03	0	-5.51812	0.000252095	0.00103211	Hypotheticalprotein
Os05g0550300	625	--	--	--	--	--	--	--	--	--	29.31	13.25	72.1	27.8	24.2	8.75	-1.11818	0.00424293	0.00753487	--	--	--	--	--	--	--	--	--	LTPL152 - Protease inhibitor/seed storage/LTP family protein precursor, expressed
Os03g0797400	1371	--	--	--	--	--	--	--	--	--	2.45	3.29	2.87	6.18	5.31	11.68	1.12762	0.00511363	0.00900349	--	--	--	--	--	--	--	--	--	indole-3-glycerolphosphatelyase,chloroplastprecursor,putative,expressed
Os03g0348900	1059	--	--	--	--	--	--	--	--	--	5.02	1.82	2.63	1.1	1.67	2.22	-1.21637	0.00552923	0.00965272	--	--	--	--	--	--	--	--	--	E3 ubiquitin ligase; OsSRFP1; SDEL2; OsSRFP1 negatively regulates the salt tolerance and low temperature tolerance of rice, and has dual regulation functions of transcription and post-translation in the process of regulating abiotic stress response of rice (Fang et al., 2015).SDEL1 and SDEL2 have E3 ubiquitin ligase activity and regulate the stability of SPX4 protein.（Ruan et al. 2019）
Os04g0581100	1368	--	--	--	--	--	--	--	--	--	0.94	1.42	0.58	2.6	2.31	3.58	1.21401	0.00592787	0.0102617	--	--	--	--	--	--	--	--	--	naringenin,2-oxoglutarate3-dioxygenase,putative,expressed
Os01g0713200	1176	--	--	--	--	--	--	--	--	--	2.94	1.36	2.3	5.18	5.03	6.92	1.11967	0.0067939	0.0116629	--	--	--	--	--	--	--	--	--	glycosylhydrolasesfamily17,putative,expressed
Os09g0566075	1218	--	--	--	--	--	--	--	--	--	1.19	0.93	0	0.79	0	0	-1.63126	0.00723908	0.0123244	--	--	--	--	--	--	--	--	--	Hypotheticalgene.
Os08g0545101	1755	--	--	--	--	--	--	--	--	--	0	0.31	0.44	0.22	0	0	-1.95967	0.00780771	0.0131835	--	--	--	--	--	--	--	--	--	hydroxymethylglutaryl-CoAsynthase,putative,expressed
Os07g0624600	1517	--	--	--	--	--	--	--	--	--	0.41	0	0.32	0.09	0	0.05	-2.52307	0.00843107	0.0140065	--	--	--	--	--	--	--	--	--	uncharacterizedglycosylhydrolaseRv2006/MT2062,putative,expressed
Os11g0195650	1468	--	--	--	--	--	--	--	--	--	0	0.89	0	0.93	1.09	1.03	1.40105	0.00990871	0.0163296	0	0.4	0.11	1.37	0.68	3.82	2.64897	1.61664e-06	1.04183e-05	Hypotheticalprotein
Os03g0757950	1447	--	--	--	--	--	--	--	--	--	0	1.14	0.5	0.46	2.59	1.77	1.20172	0.0135238	0.0221104	--	--	--	--	--	--	--	--	--	Hypotheticalprotein
Os01g0561500	2764	--	--	--	--	--	--	--	--	--	1.01	0	0.28	0.58	0	0	-1.28975	0.0152565	0.0247468	--	--	--	--	--	--	--	--	--	expressed protein
Os11g0246166	1117	--	--	--	--	--	--	--	--	--	4.13	2.46	2.99	1.77	2.55	1.38	-1.00348	0.0207222	0.033286	--	--	--	--	--	--	--	--	--	Hypotheticalprotein
Os11g0241700	807	--	--	--	--	--	--	--	--	--	0.33	0	0.44	0.95	0.64	1.36	1.62993	0.021776	0.0342431	--	--	--	--	--	--	--	--	--	expressedprotein
Os06g0635250	1364	--	--	--	--	--	--	--	--	--	0.1	0.34	1.55	0	0	0.95	-1.35574	0.0235592	0.0364901	0.91	2.3	0.18	0.16	0.34	0	-3.74814	1.65082e-10	2.12772e-09	Hypothetical protein
Os01g0832600	1513	--	--	--	--	--	--	--	--	--	0.23	0.22	0.28	0.18	1.41	0.56	1.25116	0.027444	0.0415696	--	--	--	--	--	--	--	--	--	flavonolsynthase/flavanone3-hydroxylase,putative,expressed
Os02g0467600	1909	--	--	--	--	--	--	--	--	--	0.17	0.17	0.09	0.38	0.62	0.39	1.32907	0.0298433	0.0448738	--	--	--	--	--	--	--	--	--	cytochromeP450,putative,expressed
Os04g0458250	2454	--	--	--	--	--	--	--	--	--	--	--	--	--	--	--	--	--	--	1.89	0.99	0	0	0	0	-9.05625	1.39722e-21	2.43116e-19	Hypothetical protein
Os01g0357150	2082	--	--	--	--	--	--	--	--	--	--	--	--	--	--	--	--	--	--	1.95	0.8	0	0	0	0	-8.72688	2.88674e-19	1.67431e-17	Hypothetical protein
Os03g0262150	2504	--	--	--	--	--	--	--	--	--	--	--	--	--	--	--	--	--	--	1.55	0	0	0	0	0	-8.30125	3.50104e-16	1.35374e-14	Hypothetical gene.
Os03g0782200	1247	--	--	--	--	--	--	--	--	--	--	--	--	--	--	--	--	--	--	7.53	41.53	44.44	4.08	6.69	4.27	-3.38907	7.4063e-16	2.57739e-14	app1, putative, expressed
Os03g0133650	1431	--	--	--	--	--	--	--	--	--	--	--	--	--	--	--	--	--	--	1.5	0	0.98	0	0	0.13	-5.38854	5.8853e-13	1.36539e-11	Hypotheticalgene
Os09g0553750	1396	--	--	--	--	--	--	--	--	--	--	--	--	--	--	--	--	--	--	0	1.45	1.78	0	0	0	-7.75956	7.66872e-13	1.66795e-11	Hypotheticalgene
Os02g0716800	2439	--	--	--	--	--	--	--	--	--	--	--	--	--	--	--	--	--	--	0.17	0.34	0.18	4.03	4.51	5.5	3.36087	1.39297e-12	2.85149e-11	peptidetransporterPTR2,putative,expressed
Os01g0153050	3084	--	--	--	--	--	--	--	--	--	--	--	--	--	--	--	--	--	--	0	0	0	2.04	0	0	7.8092	4.04112e-12	7.03155e-11	Hypotheticalprotein
Os01g0708201	1438	--	--	--	--	--	--	--	--	--	--	--	--	--	--	--	--	--	--	0	0.32	2.59	0.19	0	0	-4.3325	9.42354e-10	1.13082e-08	Hypothetical gene.
Os03g0197125	1460	--	--	--	--	--	--	--	--	--	--	--	--	--	--	--	--	--	--	0.8	0.36	0.48	0	0	0	-7.12634	1.00756e-09	1.16877e-08	Hypotheticalgene
Os07g0666750	809	--	--	--	--	--	--	--	--	--	--	--	--	--	--	--	--	--	--	0	3.57	0.8	0	0	0	-7.15609	1.41603e-09	1.49326e-08	Hypothetical gene
Os06g0567950	1906	--	--	--	--	--	--	--	--	--	--	--	--	--	--	--	--	--	--	0.43	0.75	0	0	0.02	0	-7.11088	1.41603e-09	1.49326e-08	transmembrane 9 superfamily member, putative, expressed
MSTRG.23319	670	--	--	--	--	--	--	--	--	--	--	--	--	--	--	--	--	--	--	11.66	19.68	22.32	5.16	5.97	5.65	-2.55551	1.5809e-09	1.6181e-08	Predictive gene
Os05g0111300	673	--	--	--	--	--	--	--	--	--	--	--	--	--	--	--	--	--	--	12.17	5.71	10.61	0.93	4.68	4.64	-2.53187	7.76606e-09	7.30429e-08	metallothionein gene; OsMT2b; Metallothioneins are involved in scavenging reactive oxygen species, ROS) and maintaining the dynamic balance of metal ions. OsMT2b plays a key role in the production of reactive oxygen species and cell death in the signaling pathway of plant disease resistance (Wong et al., 2004).
Os12g0235650	2903	--	--	--	--	--	--	--	--	--	--	--	--	--	--	--	--	--	--	0	0.55	0.14	0	0	0	-6.86503	2.50464e-08	2.23491e-07	Hypothetical gene
Os03g0300900	1849	--	--	--	--	--	--	--	--	--	--	--	--	--	--	--	--	--	--	0	0.7	1.08	0	0	0.43	-3.35405	7.04418e-08	6.12844e-07	glycosyltransferase8domaincontainingprotein,putative,expressed
MSTRG.7761	2084	--	--	--	--	--	--	--	--	--	--	--	--	--	--	--	--	--	--	0.49	0.54	1.23	0	0.53	0	-2.87275	8.36234e-08	6.92879e-07	Predictive gene
MSTRG.19126	733	--	--	--	--	--	--	--	--	--	--	--	--	--	--	--	--	--	--	2.19	2.85	2.88	0.87	1.1	0.27	-3.23428	4.32066e-07	3.41725e-06	Predictive gene
Os01g0124401	1063	--	--	--	--	--	--	--	--	--	--	--	--	--	--	--	--	--	--	0.22	0.54	0.15	3.38	4.99	3.49	2.79018	5.1113e-07	3.95274e-06	BBTI5-Bowman-Birktypebrantrypsininhibitorprecursor,expressed
Os04g0481550	1705	--	--	--	--	--	--	--	--	--	--	--	--	--	--	--	--	--	--	0	0	0	0	0.61	1.29	6.54988	6.37178e-07	4.82039e-06	Hypotheticalgene
Os07g0199000	1688	--	--	--	--	--	--	--	--	--	--	--	--	--	--	--	--	--	--	0.75	0	0	0	0	0	-6.42626	9.20624e-07	6.56409e-06	expressed protein
Os11g0587600	5192	--	--	--	--	--	--	--	--	--	--	--	--	--	--	--	--	--	--	0	0	0.02	0.17	0.32	0.14	3.79247	1.28506e-06	8.94405e-06	pleiotropic drug resistance protein, putative, expressed
Os08g0140300	1866	--	--	--	--	--	--	--	--	--	--	--	--	--	--	--	--	--	--	0.04	0.11	1.11	0	0.07	0.07	-3.66196	1.39856e-06	9.38171e-06	tryptophan decarboxylase; OsTDC1;
Os05g0556300	2016	--	--	--	--	--	--	--	--	--	--	--	--	--	--	--	--	--	--	0.1	0.27	0.39	0	0	0	-6.40558	1.41382e-06	9.38171e-06	waxsynthase,putative,expressed
Os09g0381600	965	--	--	--	--	--	--	--	--	--	--	--	--	--	--	--	--	--	--	0.08	0.26	0	2.23	2.07	3.01	3.42539	1.42882e-06	9.38171e-06	expressedprotein
Os03g0348200	1674	--	--	--	--	--	--	--	--	--	--	--	--	--	--	--	--	--	--	0.8	0.62	1.79	0.41	0.41	0.3	-2.35163	2.27466e-06	1.41354e-05	terpene synthase; OsTPS10;
Os03g0116850	966	--	--	--	--	--	--	--	--	--	--	--	--	--	--	--	--	--	--	0	1.87	0	0	0	0	-6.35116	3.39887e-06	2.03932e-05	Hypothetical gene
Os02g0704131	1362	--	--	--	--	--	--	--	--	--	--	--	--	--	--	--	--	--	--	0.27	0.26	0.6	0	0	0	-6.30197	3.39887e-06	2.03932e-05	Hypotheticalprotein
Os01g0186950	1074	--	--	--	--	--	--	--	--	--	--	--	--	--	--	--	--	--	--	0	0.67	0.77	0	0	0	-6.17559	1.3331e-05	7.48255e-05	Hypothetical protein
Os11g0641500	2065	--	--	--	--	--	--	--	--	--	--	--	--	--	--	--	--	--	--	0.12	0.03	1.14	0.13	0.1	0.07	-2.80779	1.87158e-05	0.000103383	laccaseprecursorprotein,putative,expressed
Os01g0771400	3442	--	--	--	--	--	--	--	--	--	--	--	--	--	--	--	--	--	--	0.07	0.15	0.08	0	0	0	-6.05279	2.13296e-05	0.000115979	ubiquitincarboxyl-terminalhydrolase,putative,expressed
Os05g0102000	1836	--	--	--	--	--	--	--	--	--	--	--	--	--	--	--	--	--	--	0.29	0.56	0.87	0.07	0.37	0.15	-2.33955	2.31974e-05	0.000124196	Jasmonic acid carboxyl methyltransferase; OsJMT1：OsJMT1 is a carboxyl methyl transferase of jasmonic acid, which can catalyze jasmonic acid (JA) to form methyl jasmonate (MeJA). By changing the levels of JA and related metabolites, OsJMT1 plays a role in regulating rice development and defense response induced by pests (Qi et al. 2016).
Os11g0435800	1867	--	--	--	--	--	--	--	--	--	--	--	--	--	--	--	--	--	--	0	0	0.04	0.47	0.54	0.3	4.02029	3.54393e-05	0.000186862	ankyrinrepeatdomaincontainingprotein,expressed
Os03g0727800	1564	--	--	--	--	--	--	--	--	--	--	--	--	--	--	--	--	--	--	0	0	0.04	0.36	0.72	0.56	4.00529	5.17642e-05	0.000264911	OsFBX109-F-boxdomaincontainingprotein,expressed
Os10g0515900	1871	--	--	--	--	--	--	--	--	--	--	--	--	--	--	--	--	--	--	0	0	0.96	0	0.11	0.04	-3.27628	5.17642e-05	0.000264911	transposonprotein,putative,unclassified,expressed
Os09g0439500	918	--	--	--	--	--	--	--	--	--	--	--	--	--	--	--	--	--	--	7.37	28.19	14.28	7.21	9.58	14.04	-1.59592	5.85822e-05	0.000295458	chlorophyllA-Bbindingprotein,putative,expressed
Os11g0160400	1184	--	--	--	--	--	--	--	--	--	--	--	--	--	--	--	--	--	--	0.31	0.65	0.7	2.7	3.1	5.98	1.91306	6.76122e-05	0.000336129	basic proline-rich protein precursor, putative, expressed
Os01g0786601	1485	--	--	--	--	--	--	--	--	--	--	--	--	--	--	--	--	--	--	0	0	0.85	0	0	0	-5.94955	9.15502e-05	0.000442492	Hypotheticalgene
MSTRG.30848	2362	--	--	--	--	--	--	--	--	--	--	--	--	--	--	--	--	--	--	0.36	0.09	0.42	0.1	0.19	0	-2.37433	0.000105236	0.000501672	Predictive gene
Os03g0114950	520	--	--	--	--	--	--	--	--	--	--	--	--	--	--	--	--	--	--	4.51	3.58	3.89	3.95	0.95	0.14	-2.15833	0.000111898	0.000526223	Hypotheticalgene
Os10g0447950	1853	--	--	--	--	--	--	--	--	--	--	--	--	--	--	--	--	--	--	0	0	0	0.9	0	0	5.77788	0.000117016	0.000535812	Hypotheticalprotein
Os12g0181701	1431	--	--	--	--	--	--	--	--	--	--	--	--	--	--	--	--	--	--	0	0.28	0.52	0	0	0	-5.76011	0.000151257	0.000683602	Hypotheticalprotein
Os08g0167800	1542	--	--	--	--	--	--	--	--	--	--	--	--	--	--	--	--	--	--	0.18	1.66	2.57	0.14	1.15	0.89	-1.76972	0.000156096	0.000696429	terpene synthase, putative, expressed
Os05g0410100	1488	--	--	--	--	--	--	--	--	--	--	--	--	--	--	--	--	--	--	0.58	0.77	0.36	0.47	0	0.23	-2.15583	0.0001788	0.000778924	Hypotheticalprotein.
Os10g0538200	1401	--	--	--	--	--	--	--	--	--	--	--	--	--	--	--	--	--	--	0	0.16	0.18	0.57	1.87	0.82	2.28184	0.000180819	0.000778924	asparticproteinasenepenthesin,putative,expressed
MSTRG.5945	891	--	--	--	--	--	--	--	--	--	--	--	--	--	--	--	--	--	--	2.26	2.46	1.82	1.55	1.27	0.9	-1.77219	0.000233641	0.000979605	Predictive gene
Os01g0575801	508	--	--	--	--	--	--	--	--	--	--	--	--	--	--	--	--	--	--	1.93	0.88	3.47	1.27	0.57	0.29	-2.41728	0.000429403	0.00166036	Hypotheticalconservedgene
Os04g0180400	1749	--	--	--	--	--	--	--	--	--	--	--	--	--	--	--	--	--	--	0.08	0	1.58	0.35	0.16	0.08	-2.11434	0.0004561	0.00169591	cytochrome P450 mono-oxygenase gene; CYP99A2;
Os09g0399800	1407	--	--	--	--	--	--	--	--	--	--	--	--	--	--	--	--	--	--	0	0	0.05	0.46	0.62	0.32	3.60858	0.000548196	0.00200813	dehydrogenase,putative,expressed
Os03g0838400	1788	--	--	--	--	--	--	--	--	--	--	--	--	--	--	--	--	--	--	1.81	2.26	1.95	12.08	8.88	9.53	1.38206	0.000608454	0.00220565	ammoniumtransporterprotein,putative,expressed
Os01g0585200	790	--	--	--	--	--	--	--	--	--	--	--	--	--	--	--	--	--	--	0	0	0	0.35	0.71	1.69	5.58623	0.000697921	0.00247833	expressedprotein
Os04g0505000	2780	--	--	--	--	--	--	--	--	--	--	--	--	--	--	--	--	--	--	0	0	0	0	0	0.52	5.50262	0.000697921	0.00247833	plant protein of unknown function DUF869 domain containing protein, expressed
Os02g0721000	1454	--	--	--	--	--	--	--	--	--	--	--	--	--	--	--	--	--	--	0	0	0	0.43	0	0.43	5.18646	0.000719776	0.00253012	Hypotheticalprotein
Os07g0677500	1318	--	--	--	--	--	--	--	--	--	--	--	--	--	--	--	--	--	--	0.22	2.09	2.37	3.45	10.81	6.16	1.34501	0.00104777	0.00364625	peroxidase precursor, putative, expressed
Os03g0226200	778	--	--	--	--	--	--	--	--	--	--	--	--	--	--	--	--	--	--	0	0	0	1.08	0.24	0.5	5.01954	0.0012339	0.00420978	non-symbiotichemoglobin2,putative,expressed
Os03g0197175	1188	--	--	--	--	--	--	--	--	--	--	--	--	--	--	--	--	--	--	0.7	1.04	1.07	0.46	0.32	0.85	-1.68282	0.00154956	0.00513567	Hypotheticalgene.
Os06g0674000	5404	--	--	--	--	--	--	--	--	--	--	--	--	--	--	--	--	--	--	0.64	1.17	1.28	0.6	1.02	0.75	-1.27546	0.00161119	0.00528955	Conservedhypotheticalprotein.(Os06t0674000-01)
Os02g0555900	2154	--	--	--	--	--	--	--	--	--	--	--	--	--	--	--	--	--	--	0	0	0	0.18	0.3	0.11	5.41334	0.00176466	0.00573928	STE_MEKK_ste11_MAP3K.9-STEkinasesincludehomologstosterile7,sterile11andsterile20fromyeast,expressed
Os04g0179700	2754	--	--	--	--	--	--	--	--	--	--	--	--	--	--	--	--	--	--	0	0	0.41	0	0.07	0.02	-2.73673	0.00188495	0.00607371	9β-pimara-7,15-diene synthase; ent-kaurene synthase-like 4. Rice husk ketone diterpenoids are produced as plant protection agents and allelochemicals.
Os01g0940700	1296	--	--	--	--	--	--	--	--	--	--	--	--	--	--	--	--	--	--	2.27	6.06	13.56	16.69	36.49	31.02	1.1964	0.00191937	0.00612791	glycosyl hydrolases family 17, putative, expressed
Os05g0583050	714	--	--	--	--	--	--	--	--	--	--	--	--	--	--	--	--	--	--	0	0	0	0.79	0	1.18	4.90715	0.00213676	0.00669902	Hypotheticalgene
MSTRG.1645	839	--	--	--	--	--	--	--	--	--	--	--	--	--	--	--	--	--	--	0	0	0	0.16	0.94	0.4	4.90066	0.00213676	0.00669902	Predictive gene
Os02g0251900	788	--	--	--	--	--	--	--	--	--	--	--	--	--	--	--	--	--	--	0	0.48	0.12	1.06	0.83	2.92	2.07155	0.00293096	0.00902632	VQdomaincontainingprotein,putative,expressed
Os12g0629300	525	--	--	--	--	--	--	--	--	--	--	--	--	--	--	--	--	--	--	7.29	58.23	15.28	27.9	6.27	29.87	-1.18813	0.00311868	0.00952017	thaumatin,putative,expressed
Os07g0132500	1072	--	--	--	--	--	--	--	--	--	--	--	--	--	--	--	--	--	--	0.86	0.45	0.8	0.37	0.37	0.53	-1.66703	0.00335906	0.0101648	expressedprotein
Os07g0129300	851	--	--	--	--	--	--	--	--	--	--	--	--	--	--	--	--	--	--	20.49	58.28	68.16	163.18	160.47	223.89	1.08059	0.00450883	0.0132972	SCP-like extracellular protein, expressed
Os11g0619500	2649	--	--	--	--	--	--	--	--	--	--	--	--	--	--	--	--	--	--	0.58	1.45	1.21	1.01	0.75	0.82	-1.20068	0.00519492	0.0151919	retrotransposonprotein,putative,Ty1-copiasubclass,expressed
Os02g0204700	1674	--	--	--	--	--	--	--	--	--	--	--	--	--	--	--	--	--	--	0	0.04	0.04	0.29	0.37	0.34	2.59117	0.0057308	0.0166193	cytochrome P450 monooxygenase; CYP734A2; CYP734As regulates endogenous bioactive brassinolide content (Sakamoto et al. 2011).
Os04g0104900	1231	--	--	--	--	--	--	--	--	--	--	--	--	--	--	--	--	--	--	0.77	0.68	0.6	0.55	0.43	0.44	-1.47757	0.00645983	0.0185787	O-methyltransferase,putative,expressed
Os01g0872533	1660	--	--	--	--	--	--	--	--	--	--	--	--	--	--	--	--	--	--	0	0	0	0.19	0.27	0	4.58668	0.00661572	0.0186142	Hypotheticalprotein
Os06g0614000	2661	--	--	--	--	--	--	--	--	--	--	--	--	--	--	--	--	--	--	0	0.17	0.17	0	0.82	0.84	1.42143	0.00662356	0.0186142	FT-INTERACTING PROTEIN1; OsFTIP1; OsFTIP1 negatively regulates the drought tolerance of rice (Chen et al. 2021).
Os01g0916100	556	--	--	--	--	--	--	--	--	--	--	--	--	--	--	--	--	--	--	0.88	4.47	1.36	2.51	0.46	0.94	-1.60688	0.0069986	0.0193295	keratin,typeIcytoskeletal9,putative,expressed
Os03g0423300	1505	--	--	--	--	--	--	--	--	--	--	--	--	--	--	--	--	--	--	0.32	0.24	0.09	2.16	0.76	0.87	1.58282	0.0073334	0.0199377	acyl-desaturase,chloroplastprecursor,putative,expressed
Os01g0795000	2390	--	--	--	--	--	--	--	--	--	--	--	--	--	--	--	--	--	--	0.24	0.22	0.41	1.72	1.13	1.02	1.29158	0.00749382	0.0202159	OsSub6-PutativeSubtilisinhomologue,expressed
Os01g0177500	842	--	--	--	--	--	--	--	--	--	--	--	--	--	--	--	--	--	--	0.25	1.65	0	0.47	0	0.33	-2.11059	0.00780771	0.0209006	Hypotheticalprotein
Os05g0537100	1151	--	--	--	--	--	--	--	--	--	--	--	--	--	--	--	--	--	--	0.65	2.23	2.45	0.94	1.55	1.52	-1.24133	0.00817369	0.0214386	WRKY transcription factor; OsWRKY7
Os04g0659300	980	--	--	--	--	--	--	--	--	--	--	--	--	--	--	--	--	--	--	0.16	0.17	0.17	0.92	1.18	1.73	1.98081	0.00817609	0.0214386	receptor-like kinase;rice root meander curling; OsRMC; OsRMC encodes a receptor-like protein kinase, which is a negative regulator of rice salt stress response. Transcription of OsRMC is negatively regulated by two AP2/ERF transcription factors OsEREBP1 and OsEREBP2 (Serra et al. 2013).
Os03g0850900	758	--	--	--	--	--	--	--	--	--	--	--	--	--	--	--	--	--	--	0.37	1.15	3.11	5.4	6.82	5.84	1.19026	0.00822597	0.0214386	plastocyanin-like domain containing protein, putative, expressed
Os04g0465750	935	--	--	--	--	--	--	--	--	--	--	--	--	--	--	--	--	--	--	2.16	2.47	2.53	1.04	2.02	3.06	-1.1942	0.00825508	0.0214386	Hypotheticalgene
Os05g0322900	1226.17	--	--	--	--	--	--	--	--	--	--	--	--	--	--	--	--	--	--	6.45	12.04	17.32	7.62	12.97	10.39	-1.01564	0.00953531	0.0242211	WRKY transcription factor; OsWRKY45; WRKY45-1; WRKY45-2; OsWRKY45 enhanced the resistance of rice to rice blast and bacterial blight, but weakened the resistance to sheath blight (shimono et al. 2011).
Os02g0227700	3203	--	--	--	--	--	--	--	--	--	--	--	--	--	--	--	--	--	--	0.21	0.23	0.67	0.27	0.21	0.32	-1.28121	0.0100181	0.025263	receptor-likeproteinkinase5precursor,putative,expressed
Os04g0494100	1022	--	--	--	--	--	--	--	--	--	--	--	--	--	--	--	--	--	--	0.46	0.48	1.33	0.08	0.71	0.65	-1.49274	0.0108949	0.0272764	CHIT3-Chitinasefamilyproteinprecursor,expressed
Os04g0419100	973	--	--	--	--	--	--	--	--	--	--	--	--	--	--	--	--	--	--	0.16	0.43	0.92	1.7	2.73	2.36	1.31867	0.0115154	0.0286241	Conservedhypotheticalprotein
Os11g0594700	498	--	--	--	--	--	--	--	--	--	--	--	--	--	--	--	--	--	--	0.29	0	0	2.67	2.38	1.22	3.2261	0.0124228	0.0306605	DUF538domaincontainingprotein,putative,expressed
Os03g0754500	645	--	--	--	--	--	--	--	--	--	--	--	--	--	--	--	--	--	--	1.46	2.93	1.5	1.18	1.01	2.26	-1.33115	0.013667	0.0334937	COBRA-like3proteinprecursor,putative,expressed
Os01g0668500	1447	--	--	--	--	--	--	--	--	--	--	--	--	--	--	--	--	--	--	0.07	0.12	0.09	0.92	0.17	0.62	1.8762	0.0166345	0.0399229	Hypotheticalprotein
Os02g0156700	3279	--	--	--	--	--	--	--	--	--	--	--	--	--	--	--	--	--	--	0.32	0	0	0.21	0	0	-1.64507	0.0166345	0.0399229	Hypotheticalprotein
Os01g0831300	1140	--	--	--	--	--	--	--	--	--	--	--	--	--	--	--	--	--	--	0.64	1.01	0.97	0.43	0.86	0.91	-1.20009	0.0182998	0.0436188	ammoniumtransporterprotein,putative,expressed
Os10g0328700	2223	--	--	--	--	--	--	--	--	--	--	--	--	--	--	--	--	--	--	0.47	0.15	0.38	0.44	0.21	0.12	-1.29236	0.019102	0.045221	crooked neck, putative, expressed
Os07g0526400	1626	--	--	--	--	--	--	--	--	--	--	--	--	--	--	--	--	--	--	0.04	0.22	0.42	0.13	0.04	0.13	-1.90965	0.0208776	0.0487611	chalconeandstilbenesynthases,putative,expressed
Note: The yellow background gene is closely related to BLS resistance; The red font gene was up-regulated at 12h, 24h and 48h.

## Sheet: S3
Supplemental Table S3. Distribution of resistance related genes in WT-VS-MT DEGs.
Gene level Ⅰ	Gene level Ⅱ	Gene name
transcription factor	MYB family transcription factor	Os08g0248700
	MYC2 transcription factor	Os10g0575100
	WRKY transcription factor	Os01g0734000(OsWRKY23)、Os03g0335200(OsWRKY44)、Os05g0322900(OsWRKY45)、Os05g0537100(OsWRKY7)、
	bHLH transcription factor	Os03g0171700(OsbHLH153、OsBUL2)、Os04g0301500(RERJ1、OsbHLH6)
	ethylene-responsive transcriptional factor (ERF)	Os09g0286600(Sub1B)、Os09g0434500(OsBIERF1)
receptor kinase	wall-associated receptor kinase (WAK)	Os02g0111600(OsWAK11)、Os04g0365100(OsWAK37)、Os04g0366000(OsWAK38)、Os04g0368300(OsWAK44)、Os04g0371100(OsWAK47)、Os08g0501700(OsWAK76)、Os10g0162840、Os10g0162844、Os11g0691100
	Cysteine-rich receptor-like kinase (CRK)	Os07g0537200、Os07g0537500、Os07g0537600、Os07g0538400、Os07g0542400、Os07g0542600
	lectin-like receptor kinase (LecRK)	Os07g0131375
resistance protein	NBS-LRR disease resistance protein (NBS-LRR)	Os02g0118900
	Leucine Rich Repeat family protein (LRR)	Os03g0400800、Os07g0568700
	sugar transporter	Os02g0513100(OsSWEET15)
	disease resistance protein or pathogen-related protein	Os08g0424700(RPM1), Os01g0163000、Os01g0731100、Os01g0736500、Os02g0208300、Os02g0644000(OsVPE3)、Os04g0549700(OsDREB42; CR250)、Os08g0424700、Os08g0543100、Os11g0587600
	stress responsive protein	Os07g0133500、Os07g0683600、
	calmodulin binding protein or calcium-dependent protein kinase	Os03g0787200、Os07g0678600、Os11g0379251； Os03g0788500(OsCPK10)、Os04g0531100(OsERG3;OsPBP1)、
	Ubiquitin protein	Os01g0771400、Os03g0348900(OsSRFP1； SDEL2)
	sulphate transporter or metallothionein-like protein	Os01g0719300(OsSULTR3:6)；Os03g0288000(OsMT1b)、Os05g0111300(OsMT2b)、Os05g0202800
	cytochrome P450	Os02g0185900、Os02g0186100、Os02g0204700(CYP734A2)、Os02g0467600、Os02g0504000、Os02g0570700、Os02g0824100、Os03g0760200、Os04g0180400(CYP99A2)、Os07g0418500、Os08g0508000、Os09g0403300、Os11g0151400
	glycosyl hydrolase	Os01g0660200、Os01g0713200、Os01g0940700、Os01g0940800、Os06g0367100(OsBE1)、Os06g0676700、Os08g0518900
	glycosyl transferase	Os02g0203300、Os03g0300900、Os04g0556400、Os11g0461200
	Protein Phosphatase 2C (PP2C)	Os09g0325700(OsSIPP2C1)
	Chitinase family protein	Os04g0494100
	cellulose synthase	Os04g0429600、Os10g0370500
	GDSL-like lipase/acylhydrolase	Os06g0156600
	terpene synthase	Os03g0348200(OsTPS10)、Os04g0179700(OsDTS2;OsKSL4)、Os08g0167800
	flavonol synthase	Os01g0832600、Os03g0122300
	cycloartenol synthase	Os02g0140200、Os02g0140400、Os02g0140500
Hormone related gene	gibberellin (GAs)	Os05g0560900(OsGA2ox8)、Os07g0643400、Os09g0461500
	jasmonic acid (JA)	Os03g0225900(OsAOS2)、Os05g0102000(OsJMT1)
	ethylene (ET)	Os01g0192900(OsACS5)、Os02g0527600(OsCTR2)、Os04g0578000(OsACS2)

## Sheet: S4
Supplemental Table S4. GO (Lev2) enrichment results.
Time	Total annotated genes Number	GO Term (Lev1)	GO ID (Lev2)	GO Term (Lev2)	Gene Number
12hpi	303	Biological Process	GO:0008152	metabolic process	171
			GO:0009987	cellular process	143
			GO:0044699	single-organism process	109
			GO:0050896	response to stimulus	46
			GO:0065007	biological regulation	39
			GO:0050789	regulation of biological process	36
			GO:0051179	localization	21
			GO:0071840	cellular component organization or biogenesis	13
			GO:0023052	signaling	11
			GO:0032501	multicellular organismal process	10
			GO:0000003	reproduction	9
			GO:0022414	reproductive process	9
			GO:0051704	multi-organism process	7
			GO:0032502	developmental process	6
			GO:0040007	growth	4
			GO:0048518	positive regulation of biological process	3
			GO:0048519	negative regulation of biological process	2
			GO:0098754	detoxification	2
			GO:0022610	biological adhesion	1
		Cellular Component	GO:0005623	cell	163
			GO:0044464	cell part	163
			GO:0043226	organelle	115
			GO:0016020	membrane	100
			GO:0044425	membrane part	81
			GO:0005576	extracellular region	29
			GO:0032991	macromolecular complex	12
			GO:0044422	organelle part	12
			GO:0030054	cell junction	6
			GO:0055044	symplast	6
			GO:0031974	membrane-enclosed lumen	3
		Molecular Function	GO:0003824	catalytic activity	161
			GO:0005488	binding	159
			GO:0016209	antioxidant activity	16
			GO:0001071	nucleic acid binding transcription factor activity	10
			GO:0005215	transporter activity	9
			GO:0098772	molecular function	3
			GO:0005198	structural molecule	2
			GO:0004871	signal transducer activity	2
			GO:0060089	molecular transducer activity	1
			GO:0000988	transcription factor activity, protein binding	1
24hpi	106	Molecular Function	GO:0001071	nucleic acid binding transcription factor activity	1
			GO:0098772	molecular function regulator	1
			GO:0016209	antioxidant activity	3
			GO:0005215	transporter activity	12
			GO:0003824	catalytic activity	55
			GO:0005488	binding	60
		Cellular Component	GO:0019012	virion	1
			GO:0031974	membrane-enclosed lumen	1
			GO:0044423	virion part	1
			GO:0030054	cell junction	2
			GO:0055044	symplast	2
			GO:0032991	macromolecular complex	4
			GO:0044422	organelle part	5
			GO:0005576	extracellular region	9
			GO:0044425	membrane part	29
			GO:0016020	membrane	31
			GO:0043226	organelle	35
			GO:0005623	cell	56
			GO:0044464	cell part	56
		Biological Process	GO:0032501	multicellular organismal process	1
			GO:0048518	positive regulation of biological process	1
			GO:0040007	growth	1
			GO:0032502	developmental process	2
			GO:0000003	reproduction	2
			GO:0022414	reproductive process	2
			GO:0048519	negative regulation of biological process	2
			GO:0051704	multi-organism process	2
			GO:0023052	signaling	5
			GO:0071840	cellular component organization or biogenesis	5
			GO:0050789	regulation of biological process	10
			GO:0065007	biological regulation	12
			GO:0051179	localization	13
			GO:0050896	response to stimulus	14
			GO:0044699	single-organism process	42
			GO:0009987	cellular process	43
			GO:0008152	metabolic process	56
48hpi	128	Molecular Function	GO:0003824	catalytic activity	65
			GO:0005488	binding	65
			GO:0005215	transporter activity	10
			GO:0016209	antioxidant activity	3
			GO:0001071	nucleic acid binding transcription factor activity	2
			GO:0004871	signal transducer activity	2
			GO:0098772	molecular function regulator	1
		Cellular Component	GO:0005623	cell	67
			GO:0044464	cell part	67
			GO:0016020	membrane	48
			GO:0043226	organelle	42
			GO:0044425	membrane part	42
			GO:0005576	extracellular region	14
			GO:0044422	organelle part	8
			GO:0030054	cell junction	4
			GO:0055044	symplast	4
			GO:0032991	macromolecular complex	3
		Biological Process	GO:0008152	metabolic process	65
			GO:0009987	cellular process	53
			GO:0044699	single-organism process	46
			GO:0050896	response to stimulus	13
			GO:0051179	localization	13
			GO:0065007	biological regulation	12
			GO:0050789	regulation of biological process	9
			GO:0071840	cellular component organization or biogenesis	6
			GO:0000003	reproduction	5
			GO:0022414	reproductive process	5
			GO:0032501	multicellular organismal process	5
			GO:0051704	multi-organism process	5
			GO:0023052	signaling	3
			GO:0032502	developmental process	2
			GO:0040007	growth	2
			GO:0048519	negative regulation of biological process	1
			GO:0048518	positive regulation of biological process	1

## Sheet: S5
Supplemental Table S5. Information of GO terms with prominent significance.
GO_class	GO ID	GO_term	GO_P-Value	Gene name	12hpi-logFC	12hpi-Pvalue			GO_class	GO ID	GO_term	GO_P-Value	Gene name	24hpi-logFC	24hpi-Pvalue			GO_class	GO ID	GO_term	GO_P-Value	Gene name	48hpi-logFC	48hpi-Pvalue
Biological Process	GO:0072593	reactive oxygen species metabolic process	6.91279e-13	Os12g0111800	-4.36224	1.79569e-19			Biological Process	GO:0055114	oxidation-reduction process	0.00109927	Os04g0581000	4.78299	1.35854e-21			Biological Process	GO:0016101	diterpenoid metabolic process	0.000554806	Os01g0177500	-2.11059	0.00780771
				Os11g0112200	-3.8943	3.95684e-19							Os06g0678800	4.45864	3.25487e-17							Os04g0179700	-2.73673	0.00188495
				Os09g0471150	-5.25414	1.65225e-12							Os02g0824100	7.84731	1.14017e-14							Os04g0180400	-2.11434	0.0004561
				Os04g0651000	-2.84146	5.38242e-12							Os01g0294700	2.61338	2.71283e-08			Molecular Function	GO:0010333	terpene synthase activity	0.000119356	Os08g0167800	-1.76972	0.000156096
				Os01g0963000	-2.64379	4.5775e-11							Os10g0109600	-2.41235	4.08551e-08							Os03g0348200	-2.35163	2.27466e-06
				Os06g0521500	-2.67085	1.23691e-10							Os11g0151400	2.50919	1.07937e-05							Os04g0179700	-2.73673	0.00188495
				Os06g0522300	-3.32228	1.24322e-09							Os06g0567200	1.69471	3.39373e-05				GO:0016838	carbon-oxygen lyase activity	0.000187486	Os08g0167800	-1.76972	0.000156096
				Os07g0115300	-2.0554	4.517e-07							Os06g0695451	-2.58284	4.73864e-05							Os03g0348200	-2.35163	2.27466e-06
				Os05g0135400	-2.01211	4.18778e-05							Os01g0355175	5.53767	9.15502e-05							Os04g0179700	-2.73673	0.00188495
				Os01g0294700	-1.77747	0.00021738							Os04g0522500	-2.57755	9.97935e-05
				Os04g0688100	-1.39762	0.000251907							Os05g0560900	-1.68726	0.000129996
				Os01g0326300	-1.40378	0.000301428							Os04g0486950	-1.38354	0.000434572
				Os01g0326100	-1.53272	0.000469335							Os03g0122300	1.30726	0.000785963
				Os01g0814800	1.39022	0.000775489							Os02g0570700	-2.26754	0.00103071
				Os08g0468801	-1.70644	0.00287117							Os05g0458600	4.91087	0.00213676
				Os08g0468200	-1.70644	0.00287117							Os04g0581100	1.21401	0.00592787
				Os09g0438700	1.12617	0.00308663							Os03g0757950	1.20172	0.0135238
				Os06g0306300	-1.16776	0.00338287							Os01g0832600	1.25116	0.027444
				Os06g0695451	-1.16754	0.00698032							Os02g0467600	1.32907	0.0298433
				Os10g0109300	-1.01151	0.00780719				GO:1900425	negative regulation of defense response to bacterium	0.00389978	Os03g0348900	-1.21637	0.00552923
	GO:0042744	hydrogen peroxide catabolic process	1.54825e-10	Os12g0111800	-4.36224	1.79569e-19			Cellular Component	GO:0071944	cell periphery	0.000194255	Os01g0719300	4.89434	7.53689e-24
				Os11g0112200	-3.8943	3.95684e-19							Os06g0678800	4.45864	3.25487e-17
				Os09g0471150	-5.25414	1.65225e-12							Os05g0318166	-7.41257	5.23978e-12
				Os04g0651000	-2.84146	5.38242e-12							Os02g0620566	7.25321	2.23985e-11
				Os01g0963000	-2.64379	4.5775e-11							Os08g0231400	-4.39377	3.33296e-11
				Os06g0521500	-2.67085	1.23691e-10							Os06g0614050	7.12157	7.55236e-11
				Os06g0522300	-3.32228	1.24322e-09							Os01g0606133	6.84141	1.99795e-09
				Os07g0115300	-2.0554	4.517e-07							Os01g0294700	2.61338	2.71283e-08
				Os05g0135400	-2.01211	4.18778e-05							Os02g0208300	-4.97519	1.50251e-07
				Os01g0294700	-1.77747	0.00021738							Os12g0194900	-2.01884	1.08828e-06
				Os04g0688100	-1.39762	0.000251907							Os04g0658700	5.81919	1.3331e-05
				Os01g0326300	-1.40378	0.000301428							Os04g0366000	-1.95015	7.3092e-05
				Os01g0326100	-1.53272	0.000469335							Os10g0555600	1.62391	0.000121744
				Os06g0306300	-1.16776	0.00338287							Os03g0259100	5.39092	0.000151257
				Os06g0695451	-1.16754	0.00698032							Os06g0210000	-2.51474	0.000177014
				Os10g0109300	-1.01151	0.00780719							Os04g0286333	5.23655	0.000423977
Cellular Component	GO:0005576	extracellular component	1.02367e-08	Os12g0111800	-4.36224	1.79569e-19							Os04g0475100	1.68588	0.00062814
				Os11g0112200	-3.8943	3.95684e-19							Os01g0740350	2.45115	0.000765296
				Os09g0471150	-5.25414	1.65225e-12							Os02g0771666	2.80349	0.000848038
				Os04g0651000	-2.84146	5.38242e-12							Os08g0564400	5.03473	0.0012339
				Os01g0963000	-2.64379	4.5775e-11			Molecular Function	GO:0051213	dioxygenase activity	0.000112249	Os04g0581000	4.78299	1.35854e-21
				Os06g0521500	-2.67085	1.23691e-10							Os04g0522500	-2.57755	9.97935e-05
				Os08g0460000	-2.57188	4.8329e-10							Os05g0560900	-1.68726	0.000129996
				Os06g0522300	-3.32228	1.24322e-09							Os03g0122300	1.30726	0.000785963
				Os07g0115300	-2.0554	4.517e-07							Os04g0581100	1.21401	0.00592787
				Os06g0676801	-6.06302	2.18499e-06							Os01g0832600	1.25116	0.027444
				Os05g0135400	-2.01211	4.18778e-05
				Os01g0294700	-1.77747	0.00021738
				Os04g0688100	-1.39762	0.000251907
				Os01g0326300	-1.40378	0.000301428
				Os01g0326100	-1.53272	0.000469335
				Os08g0518900	-2.85847	0.000593641
				Os12g0630100	1.36678	0.000637668
				Os06g0676700	1.36881	0.00118432
				Os01g0842500	2.56149	0.00266385
				Os09g0438700	1.12617	0.00308663
				Os06g0306300	-1.16776	0.00338287
				Os05g0458600	4.77121	0.00373932
				Os06g0695451	-1.16754	0.00698032
				Os10g0109300	-1.01151	0.00780719
				Os01g0843800	2.04166	0.00780771
				Os07g0126301	-1.80369	0.00857258
				Os07g0124900	-1.80369	0.00857258
				Os07g0125500	-1.80369	0.00857258
				Os08g0231400	-1.19299	0.0169289
Molecular Function	GO:0016684	oxidoreductase activity, acting on peroxide as acceptor	1.05017e-08	Os12g0111800	-4.36224	1.79569e-19
				Os11g0112200	-3.8943	3.95684e-19
				Os09g0471150	-5.25414	1.65225e-12
				Os04g0651000	-2.84146	5.38242e-12
				Os01g0963000	-2.64379	4.5775e-11
				Os06g0521500	-2.67085	1.23691e-10
				Os06g0522300	-3.32228	1.24322e-09
				Os07g0115300	-2.0554	4.517e-07
				Os05g0135400	-2.01211	4.18778e-05
				Os01g0294700	-1.77747	0.00021738
				Os04g0688100	-1.39762	0.000251907
				Os01g0326300	-1.40378	0.000301428
				Os01g0326100	-1.53272	0.000469335
				Os06g0306300	-1.16776	0.00338287
				Os06g0695451	-1.16754	0.00698032
				Os10g0109300	-1.01151	0.00780719
	GO:0046906	tetrapyrrole binding	1.80496e-08	Os12g0111800	-4.36224	1.79569e-19
				Os11g0112200	-3.8943	3.95684e-19
				Os02g0110101	3.84175	1.96314e-15
				Os09g0471150	-5.25414	1.65225e-12
				Os04g0651000	-2.84146	5.38242e-12
				Os01g0963000	-2.64379	4.5775e-11
				Os06g0521500	-2.67085	1.23691e-10
				Os06g0522300	-3.32228	1.24322e-09
				Os01g0627916	3.99655	8.36545e-09
				Os02g0186100	2.36431	2.07063e-08
				Os07g0115300	-2.0554	4.517e-07
				Os02g0185900	2.6436	8.77369e-06
				Os02g0570700	-3.70949	1.68144e-05
				Os05g0135400	-2.01211	4.18778e-05
				Os09g0403300	1.82918	7.77001e-05
				Os03g0225900	-2.27031	0.000181608
				Os02g0504000	1.83864	0.000191578
				Os01g0294700	-1.77747	0.00021738
				Os04g0688100	-1.39762	0.000251907
				Os01g0326300	-1.40378	0.000301428
				Os01g0326100	-1.53272	0.000469335
				Os08g0468801	-1.70644	0.00287117
				Os08g0468200	-1.70644	0.00287117
				Os07g0418500	2.07224	0.00329615
				Os06g0306300	-1.16776	0.00338287
				Os05g0574800	1.16462	0.00388232
				Os03g0760200	1.03791	0.00686801
				Os06g0695451	-1.16754	0.00698032
				Os10g0109300	-1.01151	0.00780719
	GO:0016209	antioxidant activity	3.49928e-08	Os12g0111800	-4.36224	1.79569e-19
				Os11g0112200	-3.8943	3.95684e-19
				Os09g0471150	-5.25414	1.65225e-12
				Os04g0651000	-2.84146	5.38242e-12
				Os01g0963000	-2.64379	4.5775e-11
				Os06g0521500	-2.67085	1.23691e-10
				Os06g0522300	-3.32228	1.24322e-09
				Os07g0115300	-2.0554	4.517e-07
				Os05g0135400	-2.01211	4.18778e-05
				Os01g0294700	-1.77747	0.00021738
				Os04g0688100	-1.39762	0.000251907
				Os01g0326300	-1.40378	0.000301428
				Os01g0326100	-1.53272	0.000469335
				Os06g0306300	-1.16776	0.00338287
				Os06g0695451	-1.16754	0.00698032
				Os10g0109300	-1.01151	0.00780719
	GO:0016491	oxidoreductase activity	2.11594e-05	Os10g0113201	9.73702	5.26006e-28
				Os12g0111800	-4.36224	1.79569e-19
				Os11g0112200	-3.8943	3.95684e-19
				Os04g0407350	5.27404	1.46204e-16
				Os02g0110101	3.84175	1.96314e-15
				Os04g0581000	3.66307	1.57713e-12
				Os09g0471150	-5.25414	1.65225e-12
				Os04g0651000	-2.84146	5.38242e-12
				Os01g0963000	-2.64379	4.5775e-11
				Os06g0521500	-2.67085	1.23691e-10
				Os06g0522300	-3.32228	1.24322e-09
				Os01g0627916	3.99655	8.36545e-09
				Os02g0186100	2.36431	2.07063e-08
				Os07g0115300	-2.0554	4.517e-07
				Os02g0185900	2.6436	8.77369e-06
				Os02g0570700	-3.70949	1.68144e-05
				Os04g0522500	5.74301	3.43885e-05
				Os05g0135400	-2.01211	4.18778e-05
				Os09g0403300	1.82918	7.77001e-05
				Os06g0678800	1.68202	7.82129e-05
				Os09g0516500	-5.52168	0.000151257
				Os03g0225900	-2.27031	0.000181608
				Os02g0504000	1.83864	0.000191578
				Os08g0508000	1.55979	0.000192907
				Os01g0294700	-1.77747	0.00021738
				Os04g0688100	-1.39762	0.000251907
				Os01g0326300	-1.40378	0.000301428
				Os01g0326100	-1.53272	0.000469335
				Os11g0484450	1.34433	0.000564517
				Os09g0498500	1.41109	0.000574643
				Os07g0509800	1.27664	0.000860141
				Os04g0578600	-2.16597	0.000868233
				Os12g0559200	1.86083	0.00108578
				Os01g0842500	2.56149	0.00266385
				Os08g0468801	-1.70644	0.00287117
				Os08g0468200	-1.70644	0.00287117
				Os07g0418500	2.07224	0.00329615
				Os06g0306300	-1.16776	0.00338287
				Os05g0458600	4.77121	0.00373932
				Os05g0149950	2.25361	0.00465852
				Os06g0652300	1.14109	0.00648259
				Os03g0760200	1.03791	0.00686801
				Os06g0695451	-1.16754	0.00698032
				Os10g0109300	-1.01151	0.00780719
				Os01g0843800	2.04166	0.00780771
				Os11g0184100	1.16987	0.00901506
	GO:0043169	cation binding	6.65423e-05	Os12g0111800	-4.36224	1.79569e-19
				Os11g0112200	-3.8943	3.95684e-19
				Os04g0407350	5.27404	1.46204e-16
				Os02g0110101	3.84175	1.96314e-15
				Os02g0191650	7.7334	6.00684e-14
				Os04g0581000	3.66307	1.57713e-12
				Os09g0471150	-5.25414	1.65225e-12
				Os04g0651000	-2.84146	5.38242e-12
				Os01g0963000	-2.64379	4.5775e-11
				Os06g0521500	-2.67085	1.23691e-10
				Os07g0191401	2.83902	1.7634e-10
				Os08g0460000	-2.57188	4.8329e-10
				Os06g0231400	6.91394	1.00756e-09
				Os06g0522300	-3.32228	1.24322e-09
				Os12g0576700	-2.33257	6.01957e-09
				Os01g0627916	3.99655	8.36545e-09
				Os07g0529000	2.50661	1.52534e-08
				Os02g0186100	2.36431	2.07063e-08
				Os04g0469300	-2.35892	4.54283e-08
				Os07g0115300	-2.0554	4.517e-07
				Os07g0549150	6.02886	3.39887e-06
				Os03g0411300	2.05851	4.25895e-06
				Os12g0576732	-2.17492	6.72285e-06
				Os02g0185900	2.6436	8.77369e-06
				Os02g0570700	-3.70949	1.68144e-05
				Os12g0209200	1.85146	2.17192e-05
				Os04g0522500	5.74301	3.43885e-05
				Os05g0135400	-2.01211	4.18778e-05
				Os09g0403300	1.82918	7.77001e-05
				Os06g0678800	1.68202	7.82129e-05
				Os04g0286333	5.6053	9.15502e-05
				Os04g0539601	5.6053	9.15502e-05
				Os03g0225900	-2.27031	0.000181608
				Os02g0504000	1.83864	0.000191578
				Os01g0294700	-1.77747	0.00021738
				Os04g0688100	-1.39762	0.000251907
				Os09g0325700	1.90936	0.000266476
				Os04g0371100	-1.45986	0.000276051
				Os04g0469000	-1.42829	0.000299291
				Os01g0326300	-1.40378	0.000301428
				Os01g0326100	-1.53272	0.000469335
				Os04g0368300	-1.35246	0.000597185
				Os12g0170500	-2.17495	0.000732761
				Os12g0559200	1.86083	0.00108578
				Os04g0365100	-1.78928	0.0014685
				Os02g0709000	1.71647	0.00154956
				Os02g0111600	-1.27337	0.00195909
				Os12g0576750	-1.33352	0.00202923
				Os01g0842500	2.56149	0.00266385
				Os08g0468801	-1.70644	0.00287117
				Os08g0468200	-1.70644	0.00287117
				Os02g0682300	-1.38771	0.00304325
				Os09g0438700	1.12617	0.00308663
				Os07g0418500	2.07224	0.00329615
				Os06g0306300	-1.16776	0.00338287
				Os03g0808150	4.80207	0.00373932
				Os05g0458600	4.77121	0.00373932
				Os05g0574800	1.16462	0.00388232
				Os05g0149950	2.25361	0.00465852
				Os01g0719600	1.50718	0.00645983
				Os06g0367100	1.0655	0.00663065
				Os03g0288000	1.67528	0.00672466
				Os03g0760200	1.03791	0.00686801
				Os06g0695451	-1.16754	0.00698032
				Os10g0109300	-1.01151	0.00780719
				Os01g0843800	2.04166	0.00780771
				Os05g0439000	1.46151	0.00818645
				Os05g0478000	1.2067	0.00829173
				Os03g0812400	1.26319	0.0122786
				Os02g0176000	-1.05571	0.016775
				Os08g0231400	-1.19299	0.0169289
				Os01g0949260	-1.50689	0.0169443
Note: The red font represent items with significant difference.The red background represents a negative value.

## Sheet: S6
Supplemental Table S6. WT-VS-MT: KEGG enrichment significance analysis results.
Pathway Hierarchy 1	Pathway Hierarchy 2	KEGG Pathway	ID	Back ground number	12hpi Hit_gene number	12hpi_P	24hpi Hit_gene number	24hpi_P	48hpi Hit_gene number	48hpi_P
Organismal Systems	Environmental adaptation	Plant-pathogen interaction	ko04626	317	5	0.1797	1	0.6707	3	0.1066
		Circadian rhythm - plant	ko04712	61	--	--	1	0.1906	--	--
Environmental Information Processing	Signal transduction	MAPK signaling pathway - plant	ko04016	214	7	0.0041	2	0.1683	3	0.042
		Plant hormone signal transduction	ko04075	342	9	0.005	3	0.1134	2	0.3524
		Phosphatidylinositol signaling system	ko04070	106	1	0.6353	--	--	--	--
	Membrane transport	ABC transporters	ko02010	57	--	--	1	0.1793	--	--
Cellular Processes	Transport and catabolism	Peroxisome	ko04146	126	1	0.6988	1	0.3546	--	--
Metabolism	Biosynthesis of other secondary metabolites	Phenylpropanoid biosynthesis	ko00940	339	18	2.5e-09	3	0.1112	6	0.0013
		Stilbenoid, diarylheptanoid and gingerol biosynthesis	ko00945	39	3	0.0058	1	0.1263	1	0.1321
		Flavonoid biosynthesis	ko00941	60	2	0.1097	2	0.0181	1	0.196
		Benzoxazinoid biosynthesis	ko00402	3	--	--	1	0.00993	--	--
		Isoquinoline alkaloid biosynthesis	ko00950	36	1	0.2893	1	0.1172	1	0.1226
	Metabolism of terpenoids and polyketides	Zeatin biosynthesis	ko00908	39	4	0.0005	1	0.1263	1	0.1321
		Diterpenoid biosynthesis	ko00904	65	2	0.1252	3	0.0014	3	0.0017
		Brassinosteroid biosynthesis	ko00905	23	1	0.1959	--	--	1	0.0801
		Carotenoid biosynthesis	ko00906	48	--	--	--	--	1	0.1601
	Carbohydrate metabolism	Galactose metabolism	ko00052	92	4	0.0111	--	--	1	0.2846
		Starch and sucrose metabolism	ko00500	240	6	0.0259	1	0.5675	2	0.2155
		Ascorbate and aldarate metabolism	ko00053	65	--	--	2	0.0211	1	0.2105
		Pentose phosphate pathway	ko00030	85	1	0.5543	--	--	--	--
		Pentose and glucuronate interconversions	ko00040	105	1	0.6318	1	0.3055	--	--
		Fructose and mannose metabolism	ko00051	93	2	0.2186	--	--	--	--
		Amino sugar and nucleotide sugar metabolism	ko00520	214	2	0.6025	1	0.526	1	0.543
		Pyruvate metabolism	ko00620	120	1	0.681	1	0.341	--	--
		Glyoxylate and dicarboxylate metabolism	ko00630	113	1	0.6589	1	0.3247	1	0.3375
		Propanoate metabolism	ko00640	28	1	0.2332	--	--	1	0.0967
	Lipid metabolism	alpha-Linolenic acid metabolism	ko00592	70	3	0.0283	--	--	1	0.2248
		Fatty acid biosynthesis	ko00061	63	--	--	--	--	1	0.2047
		Fatty acid elongation	ko00062	60	2	0.1097	--	--	--	--
		Steroid biosynthesis	ko00100	51	1	0.3838	--	--	1	0.1692
		Linoleic acid metabolism	ko00591	30	1	0.2476	--	--	--	--
		Biosynthesis of unsaturated fatty acids	ko01040	64	--	--	--	--	1	0.2076
	Amino acid metabolism	Alanine, aspartate and glutamate metabolism	ko00250	67	1	0.4708	--	--	--	--
		Glycine, serine and threonine metabolism	ko00260	102	1	0.6211	--	--	--	--
		Cysteine and methionine metabolism	ko00270	150	3	0.1684	2	0.0944	--	--
		Valine, leucine and isoleucine degradation	ko00280	58	1	0.4235	--	--	1	0.1901
		Lysine degradation	ko00310	54	1	0.4011	--	--	--	--
		Arginine and proline metabolism	ko00330	94	--	--	1	0.2784	--	--
		Tyrosine metabolism	ko00350	59	1	0.429	1	0.1849	1	0.193
		Phenylalanine metabolism	ko00360	90	--	--	1	0.2683	--	--
		Phenylalanine, tyrosine and tryptophan biosynthesis	ko00400	61	1	0.4397	1	0.1906	--	--
	Metabolism of cofactors and vitamins	Ubiquinone and other terpenoid-quinone biosynthesis	ko00130	71	--	--	1	0.2182	--	--
		Nicotinate and nicotinamide metabolism	ko00760	24	--	--	1	0.0797	--	--
		Biotin metabolism	ko00780	28	1	0.2332	--	--	1	0.0967
	Overview	Carbon metabolism	ko01200	373	4	0.4693	1	0.7303	2	0.393
		Fatty acid metabolism	ko01212	110	--	--	--	--	1	0.3302
		Biosynthesis of amino acids	ko01230	316	2	0.8032	2	0.298	--	--
	Energy metabolism	Photosynthesis	ko00195	123	1	0.69	--	--	--	--
		Photosynthesis - antenna proteins	ko00196	32	--	--	--	--	1	0.1097
		Nitrogen metabolism	ko00910	54	2	0.0919	--	--	1	0.1782
		Sulfur metabolism	ko00920	49	2	0.0778	--	--	--	--
	Metabolism of other amino acids	beta-Alanine metabolism	ko00410	57	1	0.418	--	--	1	0.1871
		Cyanoamino acid metabolism	ko00460	81	1	0.537	--	--	--	--
		Glutathione metabolism	ko00480	154	1	0.7697	--	--	--	--
Genetic Information Processing	Translation	Aminoacyl-tRNA biosynthesis	ko00970	79	1	0.528	--	--	--	--
		Ribosome	ko03010	439	2	0.9229	--	--	--	--
		RNA transport	ko03013	221	1	0.8792	1	0.5376	--	--
		mRNA surveillance pathway	ko03015	142	1	0.7416	1	0.3898	--	--
	Replication and repair	Nucleotide excision repair	ko03420	94	--	--	1	0.2784	--	--
	Folding, sorting and degradation	Ubiquitin mediated proteolysis	ko04120	181	--	--	3	0.0243	--	--
		RNA degradation	ko03018	137	1	0.7289	--	--	1	0.3933
		Protein processing in endoplasmic reticulum	ko04141	298	2	0.7759	1	0.6478	--	--
	Transcription	Spliceosome	ko03040	254	--	--	--	--	1	0.6059
Note: The red font represent items with significant difference.The red background represents P＜0.01.

## Sheet: S7
Supplemental Table S7. Enrich significant KEGG pathway information.
Time	KEGG pathway	Participation way	KO ID	KO Symbol	KO Name	Gene name	Gene logFC
12hpi	ko00940 Phenylpropanoid biosynthesis	Participate in the synthesis of lignin from ethanol intermediates such as p-Coumaryl alcohol, caffeyl alcohol, Coniferyl alcohol, 5-Hydroxy-coniferyl alcohol, Sinapyl alcohol etc.	K00430	E1.11.1.7	peroxidase	Os01g0326100	-1.53272
				E1.11.1.7		Os06g0695451	-1.16754
				E1.11.1.7		Os07g0115300	-2.0554
				E1.11.1.7		Os09g0471150	-5.25414
				E1.11.1.7		Os06g0522300	-3.32228
				E1.11.1.7		Os10g0109300	-1.01151
				E1.11.1.7		Os01g0326300	-1.40378
				E1.11.1.7		Os01g0963000	-2.64379
				E1.11.1.7		Os04g0651000	-2.84146
				E1.11.1.7		Os12g0111800	-4.36224
				E1.11.1.7		Os06g0306300	-1.16776
				E1.11.1.7		Os11g0112200	-3.8943
				E1.11.1.7		Os06g0521500	-2.67085
				E1.11.1.7		Os04g0688100	-1.39762
				E1.11.1.7		Os05g0135400	-2.01211
		Synthesis of p-coumaroyl-CoA to caffeoyl-CoA (shikimic acid core unit)	K13065	E2.3.1.133, HCT	shikimate O-hydroxycinnamoyltransferase	Os04g0664600	-1.84938
			K13065	E2.3.1.133, HCT		Os11g0182200	-1.31832
		Synthesis of β-D-Glucosyl-2-coumarinate to coumarinate	K01188	E3.2.1.21	β-glucosidase	Os01g0813700	-1.2
	ko00908 Zeatin biosynthesis	DMAPP to trans-Zeatin nboside triphosphate/diphosphate/monophosphate; Terpene skeleton biosynthesis mainly from deoxyxylulose pathway	K10717	CYP735A	cytokinin trans-hydroxylase	Os09g0403300	1.82918
			K10760	IPT	adenylate dimethylallyltransferase (cytokinin synthase)	Os03g0810100	2.74981
		Synthesis of cis-zeatin to cis-zeatin Kramp-Karrenbauer O Kramp-Karrenbauer glucoside: Terpene skeleton biosynthesis mainly from mevalonate pathway.	K13495	CISZOG	cis-zeatin O-glucosyltransferase	Os04g0556400	-1.74494
			K13495	CISZOG		Os04g0556550	-1.84673
	ko04016 MAPK signaling pathway - plant	Ca2+-mediated steady-state reactive oxygen species response at the injured site	K02183	CALM	calmodulin	Os03g0812400	1.26319
		1st phosphorylation in the defense reaction caused by flg22 and H2O2 during the infection of pathogenic bacteria	K13413	MKK4/5	mitogen-activated protein kinase kinase 4/5	Os02g0787300	-1.00234
		JA involved in Wounding responses and Root growth	K13422	MYC2	transcription factor MYC2	Os10g0575100	-2.81477
		Abscisic acid is involved in the reaction of Stress adaptation.	K14496	PYL	abscisic acid receptor PYR/PYL family	Os05g0473101	-2.75979
			K14497	PP2C	protein phosphatase 2C	Os09g0325700	1.90936
		Ethylene-mediated plant defense response	K14510	CTR1	serine/threonine-protein kinase CTR1	Os02g0527600	-1.38684
			K14514	EIN3	ethylene-insensitive protein 3	MSTRG.14485	-2.44173
	ko04075 Plant hormone signal transduction	JA synthesized by α-linolenic acid metabolism pathway is involved in monoterpene biosynthesis, indole alkaloid synthesis or senescence Stress response.	K13422	MYC2	transcription factor MYC2	Os10g0575100	-2.81477
		Auxin synthesized by tryptophan metabolism pathway is involved in cell enlargement or plant growth.	K14484	IAA	auxin-responsive protein IAA	Os01g0286900	-1.27767
			K14487	GH3	auxin responsive GH3 gene family	Os05g0500900	1.7729
				GH3	生长素反应性GH3基因家族	Os11g0528700	-2.10832
		Abscisic acid synthesized by carotenoid biosynthesis pathway is involved in stomatal closure or seed dormancy reaction.	K14496	PYL	abscisic acid receptor PYR/PYL family	Os05g0473101	-2.75979
			K14497	PP2C	protein phosphatase 2C	Os09g0325700	1.90936
		Ethylene produced by cysteine and methionine metabolic pathways is involved in fruit ripening or senescence.	K14510	CTR1	serine/threonine-protein kinase CTR1	Os02g0527600	-1.38684
			K13413	MKK4_5	mitogen-activated protein kinase kinase 4/5	Os02g0787300	-1.00234
			K14514	EIN3	ethylene-insensitive protein 3	MSTRG.14485	-2.44173
	ko00945 Stilbenoid, diarylheptanoid and gingerol biosynthesis	Synthesis of p-coumaroyl-CoA to caffeoyl-CoA (shikimic acid core unit)	K13065	E2.3.1.133, HCT	shikimate O-hydroxycinnamoyltransferase	Os04g0664600	-1.84938
			K13065	E2.3.1.133, HCT	莽草酸O-羟基肉桂酰基转移酶	Os11g0182200	-1.31832
24hpi	ko00904 Diterpenoid biosynthesis	Synthesis of GA4 to GA34, GA9 to GA51, GA20 to GA29, and GA1 to GA8.	K04125	E1.14.11.13	gibberellin 2beta-dioxygenase	Os05g0560900	-1.68726
						Os04g0522500	-2.57755
		Synthesis of ent-Isokaurene to ent-2α-Hydroxyisokaurene	K16083	CYP71Z6	ent-isokaurene hydroxylase	Os02g0570700	-2.26754
	ko00402 Benzoxazinoid biosynthesis	Synthesis of (3-Indolyl)-glycerol phosphate to Indole	K13222	BX1, IGL	indole-3-glycerol-phosphate lyase	Os03g0797400	1.12762
48hpi	ko00940 Phenylpropanoid biosynthesis	Participate in the synthesis of lignin from ethanol intermediates such as p-Coumaryl alcohol, caffeyl alcohol, Coniferyl alcohol, 5-Hydroxy-coniferyl alcohol, Sinapyl alcohol etc.	K00430	E1.11.1.7	peroxidase	Os01g0963000	1.44702
			K00430	E1.11.1.7	过氧物酶	Os12g0111800	1.52825
			K00430	E1.11.1.7	过氧物酶	Os07g0677500	1.34501
		p-Coumaraldehyde to p-Coumaryl alcohol, Caffeylaldehyde to Caffeyl alcohol, Coniferyl aldehyde to Coniferyl alcohol, 5-Hydroxy conuferaldehyde to 5-Hydroxyconiferyl alcohol, Sinapaldehyde to Sinapyl alcohol.	K00083	CAD, E1.1.1.195	cinnamyl-alcohol dehydrogenase	Os09g0399800	3.60858
		Caffeic acid to Ferulic acid, 5-Hydroxyferulic acid to Sinapic acid; Caffeyl aldehyde to Coniferyl-.aldehyde, 5-Hydroxy conifer aldehyde to Sinapaldehyde; Caffeyl alcohol to Coniferyl alcohol, 5-Hydroxyconiferyl alcohol to Sinapyl alcohol;	K13066	E2.1.1.68, COMT	caffeic acid 3-O-methyltransferase / acetylserotonin O-methyltransferase	Os04g0104900	-1.47757
		Synthesis of p-coumaroyl-CoA to caffeoyl-CoA (shikimic acid core unit)	K13065	E2.3.1.133, HCT	shikimate O-hydroxycinnamoyltransferase	Os04g0664600	-1.33863
	ko00904 Diterpenoid biosynthesis	syn-Copalyl-PP to Stemod13(17)-ene to syn-Stemoden-19-oate; syn-Copalyl-PP to 9β-Pimara7,15-diene to 9β-Pimara-7,15-dien-19-oate to Momilactone A	K14046	KSL4, DTS2	syn-pimara-7,15-diene synthase	Os04g0179700	-2.73673
			K16085	CYP99A2_3	9β-pimara-7,15-diene oxidase	Os04g0180400	-2.11434
		GA9 to GA4	K04124	GA3ox, E1.14.11.15	gibberellin 3beta-dioxygenase	Os01g0177500	-2.11059
